# Supplementary material for: In-memory mechanical computing
Source: Nat Commun. 2023 Aug 25;14:5204. doi: 10.1038/s41467-023-40989-1 (PMC10457397; doi:10.1038/s41467-023-40989-1)
Supplement: Supplementary file 7 — Source Data [file 41467_2023_40989_MOESM7_ESM.xlsx]

## Sheet: Figure 2b
Figure 2b
	x	y
	0	2.97023e-10
	0.00678702	0.026292
	0.0136134	0.0526018
	0.0204795	0.078928
	0.0273853	0.105269
	0.034331	0.131624
	0.041317	0.15799
	0.0483433	0.184368
	0.0554102	0.210754
	0.0625179	0.237148
	0.0696665	0.263547
	0.0768564	0.289952
	0.0840876	0.316359
	0.0913605	0.342767
	0.0986752	0.369175
	0.106032	0.395581
	0.113431	0.421984
	0.120873	0.448381
	0.128357	0.474772
	0.135884	0.501154
	0.143455	0.527527
	0.151069	0.553887
	0.158726	0.580234
	0.166428	0.606565
	0.174173	0.632879
	0.181964	0.659175
	0.189798	0.68545
	0.197678	0.711702
	0.205603	0.737931
	0.213574	0.764133
	0.22159	0.790307
	0.229652	0.816451
	0.237761	0.842564
	0.245916	0.868643
	0.254118	0.894687
	0.262367	0.920693
	0.270664	0.946659
	0.279008	0.972584
	0.2874	0.998465
	0.295841	1.0243
	0.304331	1.05009
	0.312869	1.07583
	0.321457	1.10151
	0.330094	1.12715
	0.338781	1.15272
	0.347519	1.17824
	0.356307	1.2037
	0.365147	1.22909
	0.374037	1.25442
	0.38298	1.27969
	0.391974	1.30488
	0.401021	1.33
	0.410121	1.35505
	0.419273	1.38001
	0.42848	1.40491
	0.43774	1.42971
	0.447055	1.45444
	0.456425	1.47908
	0.46585	1.50363
	0.47533	1.52808
	0.484867	1.55245
	0.49446	1.57671
	0.50411	1.60088
	0.513817	1.62495
	0.523582	1.64891
	0.533406	1.67276
	0.543288	1.6965
	0.553229	1.72013
	0.563231	1.74364
	0.573292	1.76703
	0.583415	1.7903
	0.593598	1.81345
	0.603844	1.83647
	0.614152	1.85935
	0.624523	1.8821
	0.634957	1.90472
	0.645455	1.92719
	0.656018	1.94952
	0.666646	1.9717
	0.67734	1.99374
	0.688101	2.01562
	0.698928	2.03734
	0.709824	2.0589
	0.720787	2.08029
	0.73182	2.10152
	0.742922	2.12258
	0.754095	2.14346
	0.765339	2.16416
	0.776655	2.18468
	0.788044	2.20501
	0.799506	2.22515
	0.811042	2.2451
	0.822653	2.26485
	0.83434	2.2844
	0.846103	2.30374
	0.857944	2.32286
	0.869863	2.34178
	0.881861	2.36047
	0.89394	2.37894
	0.906099	2.39717
	0.918341	2.41518
	0.930665	2.43295
	0.943073	2.45047
	0.955567	2.46775
	0.968146	2.48477
	0.980812	2.50153
	0.993567	2.51803
	1.00641	2.53427
	1.01935	2.55022
	1.03237	2.5659
	1.04549	2.5813
	1.0587	2.5964
	1.07201	2.61121
	1.08542	2.62571
	1.09892	2.63991
	1.11253	2.65379
	1.12623	2.66735
	1.14004	2.68058
	1.15395	2.69348
	1.16797	2.70603
	1.18209	2.71824
	1.19632	2.7301
	1.21066	2.74159
	1.22512	2.75271
	1.23969	2.76346
	1.25438	2.77382
	1.26918	2.78378
	1.28411	2.79335
	1.29915	2.8025
	1.31432	2.81124
	1.32962	2.81955
	1.34505	2.82743
	1.3606	2.83486
	1.3763	2.84183
	1.39212	2.84834
	1.40809	2.85438
	1.4242	2.85992
	1.44045	2.86498
	1.45685	2.86952
	1.4734	2.87355
	1.49011	2.87704
	1.50697	2.87999
	1.524	2.88239
	1.54119	2.88422
	1.55854	2.88546
	1.57607	2.88611
	1.59378	2.88615
	1.61166	2.88556
	1.62973	2.88433
	1.64799	2.88244
	1.66645	2.87988
	1.68511	2.87663
	1.70397	2.87266
	1.72305	2.86797
	1.74234	2.86252
	1.76185	2.85631
	1.7816	2.8493
	1.80159	2.84148
	1.82182	2.83281
	1.8423	2.82329
	1.86305	2.81287
	1.88406	2.80154
	1.90536	2.78925
	1.92695	2.77599
	1.94884	2.76172
	1.97104	2.7464
	1.99357	2.73
	2.01644	2.71248
	2.03966	2.69379
	2.06325	2.6739
	2.08723	2.65275
	2.11161	2.63029
	2.13641	2.60648
	2.16166	2.58124
	2.18737	2.55451
	2.21358	2.52624
	2.2403	2.49633
	2.26758	2.46471
	2.29544	2.43129
	2.32393	2.39596
	2.35307	2.35862
	2.38293	2.31915
	2.41356	2.2774
	2.445	2.23322
	2.47734	2.18644
	2.51066	2.13686
	2.54503	2.08425
	2.58058	2.02834
	2.61742	1.96883
	2.65571	1.90533
	2.69563	1.8374
	2.73741	1.7645
	2.78134	1.68595
	2.82778	1.60086
	2.87721	1.5081
	2.93032	1.40609
	2.98805	1.29261
	3.0519	1.16424
	3.12435	1.01529
	3.21026	0.834729
	3.32219	0.594319
	3.59228	1.06436e-07
	3.59228	-1.06436e-07
	3.86237	-0.594319
	3.9743	-0.834729
	4.06021	-1.01529
	4.13266	-1.16424
	4.19651	-1.29261
	4.25425	-1.40609
	4.30735	-1.5081
	4.35679	-1.60086
	4.40322	-1.68595
	4.44715	-1.7645
	4.48893	-1.8374
	4.52885	-1.90533
	4.56714	-1.96883
	4.60398	-2.02834
	4.63953	-2.08425
	4.6739	-2.13686
	4.70722	-2.18644
	4.73956	-2.23322
	4.771	-2.2774
	4.80163	-2.31915
	4.83149	-2.35862
	4.86064	-2.39596
	4.88912	-2.43129
	4.91698	-2.46471
	4.94426	-2.49633
	4.97098	-2.52624
	4.99719	-2.55451
	5.0229	-2.58124
	5.04815	-2.60648
	5.07295	-2.63029
	5.09733	-2.65275
	5.12131	-2.6739
	5.1449	-2.69379
	5.16812	-2.71248
	5.19099	-2.73
	5.21352	-2.7464
	5.23572	-2.76172
	5.25761	-2.77599
	5.2792	-2.78925
	5.3005	-2.80154
	5.32151	-2.81287
	5.34226	-2.82329
	5.36274	-2.83281
	5.38298	-2.84148
	5.40296	-2.8493
	5.42271	-2.85631
	5.44222	-2.86252
	5.46152	-2.86797
	5.48059	-2.87266
	5.49945	-2.87663
	5.51811	-2.87988
	5.53657	-2.88244
	5.55483	-2.88433
	5.5729	-2.88556
	5.59079	-2.88615
	5.60849	-2.88611
	5.62602	-2.88546
	5.64338	-2.88422
	5.66056	-2.88239
	5.67759	-2.87999
	5.69445	-2.87704
	5.71116	-2.87355
	5.72771	-2.86952
	5.74411	-2.86498
	5.76036	-2.85992
	5.77647	-2.85438
	5.79244	-2.84834
	5.80827	-2.84183
	5.82396	-2.83486
	5.83951	-2.82743
	5.85494	-2.81955
	5.87024	-2.81124
	5.88541	-2.8025
	5.90046	-2.79335
	5.91538	-2.78378
	5.93018	-2.77382
	5.94487	-2.76346
	5.95944	-2.75271
	5.9739	-2.74159
	5.98824	-2.7301
	6.00247	-2.71824
	6.0166	-2.70603
	6.03061	-2.69348
	6.04452	-2.68058
	6.05833	-2.66735
	6.07203	-2.65379
	6.08564	-2.63991
	6.09914	-2.62571
	6.11255	-2.61121
	6.12586	-2.5964
	6.13907	-2.5813
	6.15219	-2.5659
	6.16522	-2.55022
	6.17815	-2.53427
	6.19099	-2.51803
	6.20375	-2.50153
	6.21642	-2.48477
	6.22899	-2.46775
	6.24149	-2.45047
	6.2539	-2.43295
	6.26622	-2.41518
	6.27846	-2.39717
	6.29062	-2.37894
	6.3027	-2.36047
	6.3147	-2.34178
	6.32662	-2.32286
	6.33846	-2.30374
	6.35022	-2.2844
	6.36191	-2.26485
	6.37352	-2.2451
	6.38506	-2.22515
	6.39652	-2.20501
	6.40791	-2.18468
	6.41922	-2.16416
	6.43047	-2.14346
	6.44164	-2.12258
	6.45274	-2.10152
	6.46377	-2.08029
	6.47474	-2.0589
	6.48563	-2.03734
	6.49646	-2.01562
	6.50722	-1.99374
	6.51791	-1.9717
	6.52854	-1.94952
	6.53911	-1.92719
	6.5496	-1.90472
	6.56004	-1.8821
	6.57041	-1.85935
	6.58072	-1.83647
	6.59096	-1.81345
	6.60115	-1.7903
	6.61127	-1.76703
	6.62133	-1.74364
	6.63133	-1.72013
	6.64127	-1.6965
	6.65116	-1.67276
	6.66098	-1.64891
	6.67074	-1.62495
	6.68045	-1.60088
	6.6901	-1.57671
	6.69969	-1.55245
	6.70923	-1.52808
	6.71871	-1.50363
	6.72814	-1.47908
	6.73751	-1.45444
	6.74682	-1.42971
	6.75608	-1.40491
	6.76529	-1.38001
	6.77444	-1.35505
	6.78354	-1.33
	6.79259	-1.30488
	6.80158	-1.27969
	6.81052	-1.25442
	6.81941	-1.22909
	6.82825	-1.2037
	6.83704	-1.17824
	6.84578	-1.15272
	6.85447	-1.12715
	6.8631	-1.10151
	6.87169	-1.07583
	6.88023	-1.05009
	6.88872	-1.0243
	6.89716	-0.998465
	6.90555	-0.972584
	6.9139	-0.946659
	6.92219	-0.920693
	6.93044	-0.894687
	6.93865	-0.868643
	6.9468	-0.842564
	6.95491	-0.816451
	6.96297	-0.790307
	6.97099	-0.764133
	6.97896	-0.737931
	6.98688	-0.711702
	6.99476	-0.68545
	7.0026	-0.659175
	7.01039	-0.632879
	7.01813	-0.606565
	7.02583	-0.580234
	7.03349	-0.553887
	7.04111	-0.527527
	7.04868	-0.501154
	7.0562	-0.474772
	7.06369	-0.448381
	7.07113	-0.421984
	7.07853	-0.395581
	7.08589	-0.369175
	7.0932	-0.342767
	7.10047	-0.316359
	7.1077	-0.289952
	7.11489	-0.263547
	7.12204	-0.237148
	7.12915	-0.210754
	7.13622	-0.184368
	7.14324	-0.15799
	7.15023	-0.131624
	7.15718	-0.105269
	7.16408	-0.078928
	7.17095	-0.0526018
	7.17777	-0.026292
	7.18456	-2.97023e-10

## Sheet: Figure 2d
Figure 2d
	x	y
	0	2.97023e-10
	0.00678702	0.0302827
	0.0136134	0.0606065
	0.0204795	0.0909699
	0.0273853	0.121372
	0.034331	0.15181
	0.041317	0.182285
	0.0483433	0.212794
	0.0554102	0.243335
	0.0625179	0.273908
	0.0696665	0.304511
	0.0768564	0.335143
	0.0840876	0.365802
	0.0913605	0.396487
	0.0986752	0.427196
	0.106032	0.457928
	0.113431	0.488681
	0.120873	0.519455
	0.128357	0.550246
	0.135884	0.581054
	0.143455	0.611878
	0.151069	0.642715
	0.158726	0.673565
	0.166428	0.704425
	0.174173	0.735293
	0.181964	0.76617
	0.189798	0.797051
	0.197678	0.827937
	0.205603	0.858825
	0.213574	0.889714
	0.22159	0.920602
	0.229652	0.951487
	0.237761	0.982368
	0.245916	1.01324
	0.254118	1.04411
	0.262367	1.07496
	0.270664	1.10581
	0.279008	1.13664
	0.2874	1.16746
	0.295841	1.19826
	0.304331	1.22904
	0.312869	1.25979
	0.321457	1.29053
	0.330094	1.32124
	0.338781	1.35193
	0.347519	1.38258
	0.356307	1.41321
	0.365147	1.4438
	0.374037	1.47436
	0.38298	1.50488
	0.391974	1.53536
	0.401021	1.5658
	0.410121	1.5962
	0.419273	1.62655
	0.42848	1.65685
	0.43774	1.68711
	0.447055	1.71731
	0.456425	1.74746
	0.46585	1.77755
	0.47533	1.80758
	0.484867	1.83755
	0.49446	1.86746
	0.50411	1.8973
	0.513817	1.92707
	0.523582	1.95677
	0.533406	1.9864
	0.543288	2.01595
	0.553229	2.04543
	0.563231	2.07482
	0.573292	2.10413
	0.583415	2.13335
	0.593598	2.16248
	0.603844	2.19153
	0.614152	2.22047
	0.624523	2.24932
	0.634957	2.27807
	0.645455	2.30672
	0.656018	2.33526
	0.666646	2.36369
	0.67734	2.39201
	0.688101	2.42022
	0.698928	2.44831
	0.709824	2.47627
	0.720787	2.50412
	0.73182	2.53183
	0.742922	2.55942
	0.754095	2.58687
	0.765339	2.61418
	0.776655	2.64135
	0.788044	2.66838
	0.799506	2.69526
	0.811042	2.72199
	0.822653	2.74857
	0.83434	2.77499
	0.846103	2.80124
	0.857944	2.82733
	0.869863	2.85326
	0.881861	2.879
	0.89394	2.90457
	0.906099	2.92996
	0.918341	2.95516
	0.930665	2.98018
	0.943073	3.005
	0.955567	3.02962
	0.968146	3.05404
	0.980812	3.07825
	0.993567	3.10225
	1.00641	3.12604
	1.01935	3.1496
	1.03237	3.17294
	1.04549	3.19605
	1.0587	3.21892
	1.07201	3.24155
	1.08542	3.26394
	1.09892	3.28607
	1.11253	3.30795
	1.12623	3.32957
	1.14004	3.35092
	1.15395	3.372
	1.16797	3.3928
	1.18209	3.41331
	1.19632	3.43353
	1.21066	3.45346
	1.22512	3.47308
	1.23969	3.49239
	1.25438	3.51139
	1.26918	3.53006
	1.28411	3.5484
	1.29915	3.56641
	1.31432	3.58406
	1.32962	3.60137
	1.34505	3.61832
	1.3606	3.63489
	1.3763	3.65109
	1.39212	3.66691
	1.40809	3.68233
	1.4242	3.69735
	1.44045	3.71196
	1.45685	3.72615
	1.4734	3.73991
	1.49011	3.75323
	1.50697	3.76609
	1.524	3.7785
	1.54119	3.79043
	1.55854	3.80189
	1.57607	3.81284
	1.59378	3.82329
	1.61166	3.83322
	1.62973	3.84261
	1.64799	3.85146
	1.66645	3.85975
	1.68511	3.86747
	1.70397	3.8746
	1.72305	3.88112
	1.74234	3.88702
	1.76185	3.89228
	1.7816	3.89688
	1.80159	3.90081
	1.82182	3.90404
	1.8423	3.90656
	1.86305	3.90834
	1.88406	3.90937
	1.90536	3.90961
	1.92695	3.90904
	1.94884	3.90764
	1.97104	3.90538
	1.99357	3.90222
	2.01644	3.89815
	2.03966	3.89312
	2.06325	3.88709
	2.08723	3.88004
	2.11161	3.87192
	2.13641	3.86269
	2.16166	3.85229
	2.18737	3.84069
	2.21358	3.82782
	2.2403	3.81363
	2.26758	3.79805
	2.29544	3.78101
	2.32393	3.76243
	2.35307	3.74223
	2.38293	3.72031
	2.41356	3.69657
	2.445	3.67088
	2.47734	3.64312
	2.51066	3.61313
	2.54503	3.58073
	2.58058	3.54572
	2.61742	3.50787
	2.65571	3.46689
	2.69563	3.42244
	2.73741	3.3741
	2.78134	3.32138
	2.82778	3.26359
	2.87721	3.1999
	2.93032	3.12912
	2.98805	3.04958
	3.0519	2.95875
	3.12435	2.8524
	3.21026	2.72236
	3.32219	2.54777
	3.59228	2.11226
	3.59228	2.11226
	3.86237	1.67676
	3.9743	1.50216
	4.06021	1.37212
	4.13266	1.26577
	4.19651	1.17494
	4.25425	1.0954
	4.30735	1.02462
	4.35679	0.960928
	4.40322	0.903147
	4.44715	0.850418
	4.48893	0.802086
	4.52885	0.757635
	4.56714	0.716652
	4.60398	0.678798
	4.63953	0.643791
	4.6739	0.611393
	4.70722	0.581401
	4.73956	0.553639
	4.771	0.527954
	4.80163	0.504212
	4.83149	0.482294
	4.86064	0.462094
	4.88912	0.443517
	4.91698	0.426476
	4.94426	0.410895
	4.97098	0.396702
	4.99719	0.383834
	5.0229	0.372229
	5.04815	0.361835
	5.07295	0.352601
	5.09733	0.34448
	5.12131	0.337428
	5.1449	0.331405
	5.16812	0.326373
	5.19099	0.322297
	5.21352	0.319144
	5.23572	0.316881
	5.25761	0.315481
	5.2792	0.314914
	5.3005	0.315155
	5.32151	0.316179
	5.34226	0.317961
	5.36274	0.32048
	5.38298	0.323714
	5.40296	0.327643
	5.42271	0.332246
	5.44222	0.337506
	5.46152	0.343405
	5.48059	0.349926
	5.49945	0.357052
	5.51811	0.364768
	5.53657	0.373058
	5.55483	0.381908
	5.5729	0.391304
	5.59079	0.401233
	5.60849	0.411681
	5.62602	0.422637
	5.64338	0.434087
	5.66056	0.446021
	5.67759	0.458427
	5.69445	0.471295
	5.71116	0.484613
	5.72771	0.498371
	5.74411	0.512559
	5.76036	0.527169
	5.77647	0.542189
	5.79244	0.557612
	5.80827	0.573428
	5.82396	0.589629
	5.83951	0.606206
	5.85494	0.623152
	5.87024	0.640458
	5.88541	0.658116
	5.90046	0.67612
	5.91538	0.694461
	5.93018	0.713133
	5.94487	0.732129
	5.95944	0.751441
	5.9739	0.771063
	5.98824	0.790989
	6.00247	0.811211
	6.0166	0.831725
	6.03061	0.852524
	6.04452	0.873601
	6.05833	0.894952
	6.07203	0.916569
	6.08564	0.938449
	6.09914	0.960585
	6.11255	0.982971
	6.12586	1.0056
	6.13907	1.02848
	6.15219	1.05158
	6.16522	1.07492
	6.17815	1.09849
	6.19099	1.12227
	6.20375	1.14627
	6.21642	1.17048
	6.22899	1.1949
	6.24149	1.21952
	6.2539	1.24434
	6.26622	1.26936
	6.27846	1.29456
	6.29062	1.31995
	6.3027	1.34552
	6.3147	1.37127
	6.32662	1.39719
	6.33846	1.42328
	6.35022	1.44953
	6.36191	1.47595
	6.37352	1.50253
	6.38506	1.52926
	6.39652	1.55614
	6.40791	1.58317
	6.41922	1.61034
	6.43047	1.63766
	6.44164	1.66511
	6.45274	1.69269
	6.46377	1.72041
	6.47474	1.74825
	6.48563	1.77622
	6.49646	1.8043
	6.50722	1.83251
	6.51791	1.86083
	6.52854	1.88926
	6.53911	1.9178
	6.5496	1.94645
	6.56004	1.9752
	6.57041	2.00405
	6.58072	2.033
	6.59096	2.06204
	6.60115	2.09117
	6.61127	2.12039
	6.62133	2.1497
	6.63133	2.1791
	6.64127	2.20857
	6.65116	2.23812
	6.66098	2.26775
	6.67074	2.29745
	6.68045	2.32722
	6.6901	2.35707
	6.69969	2.38697
	6.70923	2.41694
	6.71871	2.44698
	6.72814	2.47707
	6.73751	2.50721
	6.74682	2.53742
	6.75608	2.56767
	6.76529	2.59797
	6.77444	2.62833
	6.78354	2.65872
	6.79259	2.68916
	6.80158	2.71964
	6.81052	2.75017
	6.81941	2.78072
	6.82825	2.81131
	6.83704	2.84194
	6.84578	2.8726
	6.85447	2.90328
	6.8631	2.93399
	6.87169	2.96473
	6.88023	2.99549
	6.88872	3.02627
	6.89716	3.05707
	6.90555	3.08788
	6.9139	3.11871
	6.92219	3.14956
	6.93044	3.18041
	6.93865	3.21128
	6.9468	3.24215
	6.95491	3.27303
	6.96297	3.30392
	6.97099	3.33481
	6.97896	3.3657
	6.98688	3.39658
	6.99476	3.42747
	7.0026	3.45835
	7.01039	3.48923
	7.01813	3.5201
	7.02583	3.55096
	7.03349	3.58181
	7.04111	3.61264
	7.04868	3.64347
	7.0562	3.67428
	7.06369	3.70507
	7.07113	3.73584
	7.07853	3.76659
	7.08589	3.79733
	7.0932	3.82803
	7.10047	3.85872
	7.1077	3.88938
	7.11489	3.92001
	7.12204	3.95061
	7.12915	3.98119
	7.13622	4.01173
	7.14324	4.04224
	7.15023	4.07271
	7.15718	4.10315
	7.16408	4.13355
	7.17095	4.16392
	7.17777	4.19424
	7.18456	4.22452

## Sheet: Figure 4g
Figure 4g
	x	y1	y2
	1	67	64
	2	63	60
	3	59	59
	4	37	38
	5	46	48
	6	18	17
	7	12	11
	8	25	22
	9	25	22
	10	25	22
	11	20	22
	12	20	22
	13	20	22
	14	20	22
	15	20	22
	16	24	20
	17	24	20
	18	30	33
	19	10	16
	20	10	16
	21	10	16
	22	10	16
	23	10	16
	24	10	16
	25	10	16
	26	10	16
	27	10	16
	28	10	16
	29	10	16
	30	10	16
	31	10	16
	32	10	16
	33	10	16
	34	10	16
	35	10	16
	36	10	16
	37	10	16
	38	10	16
	39	44	48
	40	44	48
	41	44	48
	42	25	27
	43	25	27
	44	25	27
	45	25	27
	46	25	27
	47	16	23
	48	16	23
	49	16	23
	50	16	23
	51	16	23
	52	16	23
	53	26	27
	54	26	27
	55	26	27
	56	14	12
	57	14	12
	58	14	12
	59	14	12
	60	14	12
	61	14	12
	62	14	12
	63	14	12
	64	14	12
	65	14	12
	66	22	24
	67	5	6
	68	5	6
	69	5	6
	70	5	6
	71	5	6
	72	33	34
	73	33	34
	74	33	34
	75	33	34
	76	8	5
	77	8	5
	78	8	5
	79	8	5
	80	8	5
	81	8	5
	82	8	5
	83	4	7
	84	8	11
	85	8	11
	86	8	11
	87	8	11
	88	8	11
	89	8	11
	90	8	11
	91	25	27
	92	25	27
	93	25	27
	94	25	27
	95	3	4
	96	3	4
	97	3	4
	98	3	4
	99	3	4
	100	3	4
	101	3	4
	102	3	4
	103	3	4
	104	4	7
	105	4	7
	106	4	7
	107	4	7
	108	4	7
	109	4	7
	110	4	7
	111	4	7
	112	4	7
	113	4	7
	114	4	7
	115	4	7
	116	4	7
	117	4	7
	118	4	7
	119	4	7
	120	4	7
	121	13	10
	122	13	10
	123	13	10
	124	13	10
	125	13	10
	126	13	10
	127	13	10
	128	5	7
	129	5	7
	130	5	7
	131	5	7
	132	5	7
	133	5	7
	134	3	6
	135	3	6
	136	3	6
	137	3	6
	138	3	6
	139	3	6
	140	3	6
	141	3	6
	142	3	6
	143	30	31
	144	7	8
	145	7	8
	146	7	8
	147	2	3
	148	2	3
	149	2	3
	150	2	3
	151	2	3
	152	2	3
	153	2	3
	154	2	3
	155	2	3
	156	2	3
	157	2	3
	158	2	3
	159	2	3
	160	2	3
	161	2	3
	162	2	3
	163	2	3
	164	2	3
	165	2	3
	166	1	1
	167	1	1
	168	1	1
	169	1	1
	170	1	1
	171	1	1
	172	1	1
	173	1	1
	174	1	1
	175	1	1
	176	1	1
	177	1	1
	178	1	1
	179	1	1
	180	1	1
	181	1	1
	182	1	1
	183	1	1
	184	1	1
	185	1	1
	186	1	1
	187	1	1
	188	1	1
	189	1	1
	190	1	1
	191	1	1
	192	1	1
	193	1	1
	194	1	1
	195	1	1
	196	1	1
	197	1	1
	198	1	1
	199	1	1
	200	1	1
	201	1	1
	202	1	1
	203	1	1
	204	1	1
	205	1	1
	206	1	1
	207	1	1
	208	1	1
	209	1	1
	210	1	1
	211	1	1
	212	1	1
	213	1	1
	214	1	1
	215	1	1
	216	1	1
	217	1	1
	218	1	1
	219	1	1
	220	1	1
	221	1	1
	222	1	1
	223	1	1
	224	1	1
	225	1	1
	226	1	1
	227	1	1
	228	1	1
	229	1	1
	230	1	1
	231	1	1
	232	1	1
	233	1	1
	234	1	1
	235	1	1
	236	1	1
	237	1	1
	238	1	1
	239	1	1
	240	1	1
	241	1	1
	242	1	1
	243	1	1
	244	1	1
	245	1	1
	246	1	1
	247	1	1
	248	1	1
	249	1	1
	250	1	1
	251	1	1
	252	1	1
	253	1	1
	254	1	1
	255	1	1
	256	1	1
	257	1	1
	258	1	1
	259	1	1
	260	1	1
	261	1	1
	262	1	1
	263	1	1
	264	1	1
	265	1	1
	266	1	1
	267	1	1
	268	1	1
	269	1	1
	270	1	1
	271	1	1
	272	1	1
	273	1	1
	274	1	1
	275	1	1
	276	1	1
	277	1	1
	278	1	1
	279	1	1
	280	1	1
	281	1	1
	282	1	1
	283	4	7
	284	4	7
	285	4	7
	286	4	7
	287	4	7
	288	4	7
	289	4	7
	290	5	5
	291	24	21
	292	24	21
	293	1	0
	294	1	0
	295	1	0
	296	1	0
	297	1	0
	298	1	0
	299	1	0
	300	1	0

## Sheet: Figure 5f
Figure 5f
	x1	x2	x3	y1	y2	y3
	10	20	30	236	147	165
	20	40	60	120	102	99
	30	60	90	73	76	80
	40	80	120	43	43	61
	50	100	150	32	28	41
	60	120	180	25	28	26
	70	140	210	17	18	32
	80	160	240	22	25	20
	90	180	270	15	17	24
	100	200	300	12	24	16
	110	220	330	13	17	20
	120	240	360	9	21	9
	130	260	390	9	21	5
	140	280	420	9	20	7
	150	300	450	12	20	5
	160	320	480	5	16	5
	170	340	510	8	10	4
	180	360	540	5	10	6
	190	380	570	4	13	6
	200	400	600	9	9	5
	210	420	630	6	7	6
	220	440	660	9	6	3
	230	460	690	4	4	4
	240	480	720	5	16	5
	250	500	750	13	8	4
	260	520	780	9	9	6
	270	540	810	6	7	3
	280	560	840	7	7	4
	290	580	870	7	9	7
	300	600	900	10	9	3
	310	620	930	8	12	5
	320	640	960	5	9	6
	330	660	990	5	7	6
	340	680	1020	12	7	7
	350	700	1050	8	8	10
	360	720	1080	10	5	4
	370	740	1110	13	8	10
	380	760	1140	11	7	5
	390	780	1170	20	5	4
	400	800	1200	11	6	8
	410	820	1230	7	8	6
	420	840	1260	8	6	4
	430	860	1290	6	10	9
	440	880	1320	9	8	5
	450	900	1350	7	7	4
	460	920	1380	6	8	7
	470	940	1410	5	5	5
	480	960	1440	6	7	8
	490	980	1470	6	5	4
	500	1000	1500	7	7	3
	510	1020	1530	7	7	3
	520	1040	1560	8	5	1
	530	1060	1590	7	3	1
	540	1080	1620	11	5	1
	550	1100	1650	15	5	1
	560	1120	1680	10	7	1
	570	1140	1710	6	5	1
	580	1160	1740	7	5	1
	590	1180	1770	10	12	4
	600	1200	1800	7	5	13
	610	1220	1830	7	3	3
	620	1240	1860	4	0	3
	630	1260	1890	7	0	5
	640	1280	1920	8	0	6
	650	1300	1950	5	0	9
	660	1320	1980	6	0	7
	670	1340	2010	4	0	2
	680	1360	2040	3	0	1
	690	1380	2070	5	0	1
	700	1400	2100	4	0	2
	710	1420	2130	7	0	2
	720	1440	2160	8	0	4
	730	1460	2190	9	0	4
	740	1480	2220	10	0	10
	750	1500	2250	5	0	12
	760	1520	2280	6	0	5
	770	1540	2310	4	0	11
	780	1560	2340	4	0	11
	790	1580	2370	8	0	7
	800	1600	2400	4	0	8
	810	1620	2430	3	0	5
	820	1640	2460	3	0	6
	830	1660	2490	7	0	5
	840	1680	2520	6	0	4
	850	1700	2550	8	0	5
	860	1720	2580	9	0	6
	870	1740	2610	5	0	4
	880	1760	2640	6	0	4
	890	1780	2670	6	0	4
	900	1800	2700	5	0	3
	910	1820	2730	8	0	3
	920	1840	2760	8	0	7
	930	1860	2790	7	0	6
	940	1880	2820	5	0	2
	950	1900	2850	15	0	2
	960	1920	2880	4	0	1
	970	1940	2910	6	0	2
	980	1960	2940	11	0	2
	990	1980	2970	7	0	3
	1000	2000	3000	7	0	3
	1010	2020	3030	4	0	1
	1020	2040	3060	5	0	7
	1030	2060	3090	3	0	21
	1040	2080	3120	5	0	3
	1050	2100	3150	6	0	4
	1060	2120	3180	7	0	1
	1070	2140	3210	8	0	1
	1080	2160	3240	5	0	1
	1090	2180	3270	6	0	2
	1100	2200	3300	7	0	3
	1110	2220	3330	4	0	1
	1120	2240	3360	7	0	3
	1130	2260	3390	9	0	0
	1140	2280	3420	5	0	0
	1150	2300	3450	5	0	0
	1160	2320	3480	10	0	0
	1170	2340	3510	4	0	0
	1180	2360	3540	5	0	0
	1190	2380	3570	4	0	0
	1200	2400	3600	7	0	0
	1210	2420	3630	4	0	0
	1220	2440	3660	5	0	0
	1230	2460	3690	6	0	0
	1240	2480	3720	7	0	0
	1250	2500	3750	8	0	0
	1260	2520	3780	6	0	0
	1270	2540	3810	5	0	0
	1280	2560	3840	6	0	0
	1290	2580	3870	7	0	0
	1300	2600	3900	8	0	0
	1310	2620	3930	7	0	0
	1320	2640	3960	11	0	0
	1330	2660	3990	10	0	0
	1340	2680	4020	10	0	0
	1350	2700	4050	7	0	0
	1360	2720	4080	6	0	0
	1370	2740	4110	4	0	0
	1380	2760	4140	6	0	0
	1390	2780	4170	3	0	0
	1400	2800	4200	4	0	0
	1410	2820	4230	5	0	0
	1420	2840	4260	11	0	0
	1430	2860	4290	9	0	0
	1440	2880	4320	7	0	0
	1450	2900	4350	6	0	0
	1460	2920	4380	6	0	0
	1470	2940	4410	3	0	0
	1480	2960	4440	4	0	0
	1490	2980	4470	0	0	0
	1500	3000	4500	0	0	0
	1510	3020	4530	0	0	0
	1520	3040	4560	0	0	0
	1530	3060	4590	0	0	0
	1540	3080	4620	0	0	0
	1550	3100	4650	0	0	0
	1560	3120	4680	0	0	0
	1570	3140	4710	0	0	0
	1580	3160	4740	0	0	0
	1590	3180	4770	0	0	0
	1600	3200	4800	0	0	0
	1610	3220	4830	0	0	0
	1620	3240	4860	0	0	0
	1630	3260	4890	0	0	0
	1640	3280	4920	0	0	0
	1650	3300	4950	0	0	0
	1660	3320	4980	0	0	0
	1670	3340	5010	0	0	0
	1680	3360	5040	0	0	0
	1690	3380	5070	0	0	0
	1700	3400	5100	0	0	0
	1710	3420	5130	0	0	0
	1720	3440	5160	0	0	0
	1730	3460	5190	0	0	0
	1740	3480	5220	0	0	0
	1750	3500	5250	0	0	0
	1760	3520	5280	0	0	0
	1770	3540	5310	0	0	0
	1780	3560	5340	0	0	0
	1790	3580	5370	0	0	0
	1800	3600	5400	0	0	0
	1810	3620	5430	0	0	0
	1820	3640	5460	0	0	0
	1830	3660	5490	0	0	0
	1840	3680	5520	0	0	0
	1850	3700	5550	0	0	0
	1860	3720	5580	0	0	0
	1870	3740	5610	0	0	0
	1880	3760	5640	0	0	0
	1890	3780	5670	0	0	0
	1900	3800	5700	0	0	0
	1910	3820	5730	0	0	0
	1920	3840	5760	0	0	0
	1930	3860	5790	0	0	0
	1940	3880	5820	0	0	0
	1950	3900	5850	0	0	0
	1960	3920	5880	0	0	0
	1970	3940	5910	0	0	0
	1980	3960	5940	0	0	0
	1990	3980	5970	0	0	0
	2000	4000	6000	0	0	0
	2010	4020	6030	0	0	0
	2020	4040	6060	0	0	0
	2030	4060	6090	0	0	0
	2040	4080	6120	0	0	0
	2050	4100	6150	0	0	0
	2060	4120	6180	0	0	0
	2070	4140	6210	0	0	0
	2080	4160	6240	0	0	0
	2090	4180	6270	0	0	0
	2100	4200	6300	0	0	0
	2110	4220	6330	0	0	0
	2120	4240	6360	0	0	0
	2130	4260	6390	0	0	0
	2140	4280	6420	0	0	0
	2150	4300	6450	0	0	0
	2160	4320	6480	0	0	0
	2170	4340	6510	0	0	0
	2180	4360	6540	0	0	0
	2190	4380	6570	0	0	0
	2200	4400	6600	0	0	0
	2210	4420	6630	0	0	0
	2220	4440	6660	0	0	0
	2230	4460	6690	0	0	0
	2240	4480	6720	0	0	0
	2250	4500	6750	0	0	0
	2260	4520	6780	0	0	0
	2270	4540	6810	0	0	0
	2280	4560	6840	0	0	0
	2290	4580	6870	0	0	0
	2300	4600	6900	0	0	0
	2310	4620	6930	0	0	0
	2320	4640	6960	0	0	0
	2330	4660	6990	0	0	0
	2340	4680	7020	0	0	0
	2350	4700	7050	0	0	0
	2360	4720	7080	0	0	0
	2370	4740	7110	0	0	0
	2380	4760	7140	0	0	0
	2390	4780	7170	0	0	0
	2400	4800	7200	0	0	0
	2410	4820	7230	0	0	0
	2420	4840	7260	0	0	0
	2430	4860	7290	0	0	0
	2440	4880	7320	0	0	0
	2450	4900	7350	0	0	0
	2460	4920	7380	0	0	0
	2470	4940	7410	0	0	0
	2480	4960	7440	0	0	0
	2490	4980	7470	0	0	0
	2500	5000	7500	0	0	0
	2510	5020	7530	0	0	0
	2520	5040	7560	0	0	0
	2530	5060	7590	0	0	0
	2540	5080	7620	0	0	0
	2550	5100	7650	0	0	0
	2560	5120	7680	0	0	0
	2570	5140	7710	0	0	0
	2580	5160	7740	0	0	0
	2590	5180	7770	0	0	0
	2600	5200	7800	0	0	0
	2610	5220	7830	0	0	0
	2620	5240	7860	0	0	0
	2630	5260	7890	0	0	0
	2640	5280	7920	0	0	0
	2650	5300	7950	0	0	0
	2660	5320	7980	0	0	0
	2670	5340	8010	0	0	0
	2680	5360	8040	0	0	0
	2690	5380	8070	0	0	0
	2700	5400	8100	0	0	0
	2710	5420	8130	0	0	0
	2720	5440	8160	0	0	0
	2730	5460	8190	0	0	0
	2740	5480	8220	0	0	0
	2750	5500	8250	0	0	0
	2760	5520	8280	0	0	0
	2770	5540	8310	0	0	0
	2780	5560	8340	0	0	0
	2790	5580	8370	0	0	0
	2800	5600	8400	0	0	0
	2810	5620	8430	0	0	0
	2820	5640	8460	0	0	0
	2830	5660	8490	0	0	0
	2840	5680	8520	0	0	0
	2850	5700	8550	0	0	0
	2860	5720	8580	0	0	0
	2870	5740	8610	0	0	0
	2880	5760	8640	0	0	0
	2890	5780	8670	0	0	0
	2900	5800	8700	0	0	0
	2910	5820	8730	0	0	0
	2920	5840	8760	0	0	0
	2930	5860	8790	0	0	0
	2940	5880	8820	0	0	0
	2950	5900	8850	0	0	0
	2960	5920	8880	0	0	0
	2970	5940	8910	0	0	0
	2980	5960	8940	0	0	0
	2990	5980	8970	0	0	0
	3000	6000	9000	0	0	0

## Sheet: Figure 5g
Figure 5g
	x1	x2	x3	y1	y2	y3
	10	20	30	-0.475	-0.65	0.725
	20	40	60	-0.125	-0.375	0.375
	30	60	90	0.075	-0.25	0.475
	40	80	120	0.2	0	0.4
	50	100	150	0.25	-0.025	0.425
	60	120	180	0.275	-0.025	0.625
	70	140	210	0.35	0.05	0.65
	80	160	240	0.425	0.125	0.675
	90	180	270	0.425	0.1	0.625
	100	200	300	0.45	0.15	0.7
	110	220	330	0.475	0.125	0.7
	120	240	360	0.5	0.1	0.7
	130	260	390	0.5	0.175	0.75
	140	280	420	0.525	0.2	0.725
	150	300	450	0.55	0.225	0.75
	160	320	480	0.6	0.25	0.775
	170	340	510	0.6	0.35	0.75
	180	360	540	0.6	0.35	0.8
	190	380	570	0.625	0.4	0.8
	200	400	600	0.65	0.475	0.825
	210	420	630	0.6	0.475	0.8
	220	440	660	0.575	0.5	0.825
	230	460	690	0.65	0.475	0.85
	240	480	720	0.65	0.475	0.85
	250	500	750	0.625	0.425	0.825
	260	520	780	0.625	0.425	0.8
	270	540	810	0.575	0.4	0.825
	280	560	840	0.65	0.425	0.825
	290	580	870	0.65	0.5	0.825
	300	600	900	0.65	0.475	0.825
	310	620	930	0.6	0.5	0.825
	320	640	960	0.625	0.5	0.85
	330	660	990	0.6	0.525	0.875
	340	680	1020	0.65	0.525	0.85
	350	700	1050	0.625	0.55	0.85
	360	720	1080	0.625	0.55	0.875
	370	740	1110	0.575	0.525	0.875
	380	760	1140	0.55	0.525	0.875
	390	780	1170	0.5	0.525	0.85
	400	800	1200	0.475	0.5	0.85
	410	820	1230	0.475	0.525	0.9
	420	840	1260	0.475	0.5	0.9
	430	860	1290	0.475	0.525	0.9
	440	880	1320	0.525	0.5	0.9
	450	900	1350	0.525	0.475	0.875
	460	920	1380	0.525	0.5	0.9
	470	940	1410	0.55	0.525	0.85
	480	960	1440	0.575	0.525	0.85
	490	980	1470	0.575	0.525	0.875
	500	1000	1500	0.55	0.55	0.875
	510	1020	1530	0.55	0.55	0.9
	520	1040	1560	0.575	0.575	0.925
	530	1060	1590	0.6	0.625	0.925
	540	1080	1620	0.575	0.65	0.925
	550	1100	1650	0.525	0.65	0.925
	560	1120	1680	0.525	0.675	0.925
	570	1140	1710	0.525	0.65	0.925
	580	1160	1740	0.525	0.675	0.925
	590	1180	1770	0.5	0.65	1
	600	1200	1800	0.575	0.7	0.975
	610	1220	1830	0.6	0.675	0.975
	620	1240	1860	0.6	0.675	0.975
	630	1260	1890	0.65	0.675	0.975
	640	1280	1920	0.65	0.675	0.925
	650	1300	1950	0.625	0.675	1
	660	1320	1980	0.625	0.675	0.975
	670	1340	2010	0.625	0.675	0.975
	680	1360	2040	0.6	0.675	0.95
	690	1380	2070	0.6	0.675	0.95
	700	1400	2100	0.6	0.675	0.925
	710	1420	2130	0.65	0.675	0.95
	720	1440	2160	0.65	0.675	1
	730	1460	2190	0.65	0.675	1.025
	740	1480	2220	0.65	0.675	0.925
	750	1500	2250	0.65	0.675	0.925
	760	1520	2280	0.675	0.675	0.9
	770	1540	2310	0.675	0.675	0.925
	780	1560	2340	0.675	0.675	0.95
	790	1580	2370	0.7	0.675	1
	800	1600	2400	0.65	0.675	0.975
	810	1620	2430	0.625	0.675	0.95
	820	1640	2460	0.625	0.675	1
	830	1660	2490	0.65	0.675	1.025
	840	1680	2520	0.625	0.675	1
	850	1700	2550	0.6	0.675	0.95
	860	1720	2580	0.6	0.675	0.975
	870	1740	2610	0.6	0.675	0.975
	880	1760	2640	0.575	0.675	1.05
	890	1780	2670	0.6	0.675	1.05
	900	1800	2700	0.575	0.675	1.05
	910	1820	2730	0.55	0.675	1.05
	920	1840	2760	0.525	0.675	1.05
	930	1860	2790	0.55	0.675	1.075
	940	1880	2820	0.55	0.675	1.075
	950	1900	2850	0.6	0.675	1.075
	960	1920	2880	0.55	0.675	1.05
	970	1940	2910	0.575	0.675	1.05
	980	1960	2940	0.575	0.675	1.05
	990	1980	2970	0.575	0.675	1.05
	1000	2000	3000	0.55	0.675	1
	1010	2020	3030	0.55	0.675	1
	1020	2040	3060	0.55	0.675	1.075
	1030	2060	3090	0.55	0.675	1.075
	1040	2080	3120	0.55	0.675	1.075
	1050	2100	3150	0.55	0.675	1.1
	1060	2120	3180	0.5	0.675	1.1
	1070	2140	3210	0.475	0.675	1.1
	1080	2160	3240	0.525	0.675	1.1
	1090	2180	3270	0.5	0.675	1.075
	1100	2200	3300	0.475	0.675	1.075
	1110	2220	3330	0.525	0.675	1.1
	1120	2240	3360	0.5	0.675	1.1
	1130	2260	3390	0.55	0.675	1.1
	1140	2280	3420	0.525	0.675	1.1
	1150	2300	3450	0.55	0.675	1.1
	1160	2320	3480	0.525	0.675	1.1
	1170	2340	3510	0.55	0.675	1.1
	1180	2360	3540	0.525	0.675	1.1
	1190	2380	3570	0.55	0.675	1.1
	1200	2400	3600	0.55	0.675	1.1
	1210	2420	3630	0.6	0.675	1.1
	1220	2440	3660	0.575	0.675	1.1
	1230	2460	3690	0.55	0.675	1.1
	1240	2480	3720	0.525	0.675	1.1
	1250	2500	3750	0.5	0.675	1.1
	1260	2520	3780	0.525	0.675	1.1
	1270	2540	3810	0.55	0.675	1.1
	1280	2560	3840	0.6	0.675	1.1
	1290	2580	3870	0.6	0.675	1.1
	1300	2600	3900	0.55	0.675	1.1
	1310	2620	3930	0.55	0.675	1.1
	1320	2640	3960	0.475	0.675	1.1
	1330	2660	3990	0.5	0.675	1.1
	1340	2680	4020	0.55	0.675	1.1
	1350	2700	4050	0.575	0.675	1.1
	1360	2720	4080	0.6	0.675	1.1
	1370	2740	4110	0.6	0.675	1.1
	1380	2760	4140	0.575	0.675	1.1
	1390	2780	4170	0.6	0.675	1.1
	1400	2800	4200	0.625	0.675	1.1
	1410	2820	4230	0.625	0.675	1.1
	1420	2840	4260	0.625	0.675	1.1
	1430	2860	4290	0.6	0.675	1.1
	1440	2880	4320	0.575	0.675	1.1
	1450	2900	4350	0.55	0.675	1.1
	1460	2920	4380	0.55	0.675	1.1
	1470	2940	4410	0.575	0.675	1.1
	1480	2960	4440	0.6	0.675	1.1
	1490	2980	4470	0.6	0.675	1.1
	1500	3000	4500	0.6	0.675	1.1
	1510	3020	4530	0.6	0.675	1.1
	1520	3040	4560	0.6	0.675	1.1
	1530	3060	4590	0.6	0.675	1.1
	1540	3080	4620	0.6	0.675	1.1
	1550	3100	4650	0.6	0.675	1.1
	1560	3120	4680	0.6	0.675	1.1
	1570	3140	4710	0.6	0.675	1.1
	1580	3160	4740	0.6	0.675	1.1
	1590	3180	4770	0.6	0.675	1.1
	1600	3200	4800	0.6	0.675	1.1
	1610	3220	4830	0.6	0.675	1.1
	1620	3240	4860	0.6	0.675	1.1
	1630	3260	4890	0.6	0.675	1.1
	1640	3280	4920	0.6	0.675	1.1
	1650	3300	4950	0.6	0.675	1.1
	1660	3320	4980	0.6	0.675	1.1
	1670	3340	5010	0.6	0.675	1.1
	1680	3360	5040	0.6	0.675	1.1
	1690	3380	5070	0.6	0.675	1.1
	1700	3400	5100	0.6	0.675	1.1
	1710	3420	5130	0.6	0.675	1.1
	1720	3440	5160	0.6	0.675	1.1
	1730	3460	5190	0.6	0.675	1.1
	1740	3480	5220	0.6	0.675	1.1
	1750	3500	5250	0.6	0.675	1.1
	1760	3520	5280	0.6	0.675	1.1
	1770	3540	5310	0.6	0.675	1.1
	1780	3560	5340	0.6	0.675	1.1
	1790	3580	5370	0.6	0.675	1.1
	1800	3600	5400	0.6	0.675	1.1
	1810	3620	5430	0.6	0.675	1.1
	1820	3640	5460	0.6	0.675	1.1
	1830	3660	5490	0.6	0.675	1.1
	1840	3680	5520	0.6	0.675	1.1
	1850	3700	5550	0.6	0.675	1.1
	1860	3720	5580	0.6	0.675	1.1
	1870	3740	5610	0.6	0.675	1.1
	1880	3760	5640	0.6	0.675	1.1
	1890	3780	5670	0.6	0.675	1.1
	1900	3800	5700	0.6	0.675	1.1
	1910	3820	5730	0.6	0.675	1.1
	1920	3840	5760	0.6	0.675	1.1
	1930	3860	5790	0.6	0.675	1.1
	1940	3880	5820	0.6	0.675	1.1
	1950	3900	5850	0.6	0.675	1.1
	1960	3920	5880	0.6	0.675	1.1
	1970	3940	5910	0.6	0.675	1.1
	1980	3960	5940	0.6	0.675	1.1
	1990	3980	5970	0.6	0.675	1.1
	2000	4000	6000	0.6	0.675	1.1
	2010	4020	6030	0.6	0.675	1.1
	2020	4040	6060	0.6	0.675	1.1
	2030	4060	6090	0.6	0.675	1.1
	2040	4080	6120	0.6	0.675	1.1
	2050	4100	6150	0.6	0.675	1.1
	2060	4120	6180	0.6	0.675	1.1
	2070	4140	6210	0.6	0.675	1.1
	2080	4160	6240	0.6	0.675	1.1
	2090	4180	6270	0.6	0.675	1.1
	2100	4200	6300	0.6	0.675	1.1
	2110	4220	6330	0.6	0.675	1.1
	2120	4240	6360	0.6	0.675	1.1
	2130	4260	6390	0.6	0.675	1.1
	2140	4280	6420	0.6	0.675	1.1
	2150	4300	6450	0.6	0.675	1.1
	2160	4320	6480	0.6	0.675	1.1
	2170	4340	6510	0.6	0.675	1.1
	2180	4360	6540	0.6	0.675	1.1
	2190	4380	6570	0.6	0.675	1.1
	2200	4400	6600	0.6	0.675	1.1
	2210	4420	6630	0.6	0.675	1.1
	2220	4440	6660	0.6	0.675	1.1
	2230	4460	6690	0.6	0.675	1.1
	2240	4480	6720	0.6	0.675	1.1
	2250	4500	6750	0.6	0.675	1.1
	2260	4520	6780	0.6	0.675	1.1
	2270	4540	6810	0.6	0.675	1.1
	2280	4560	6840	0.6	0.675	1.1
	2290	4580	6870	0.6	0.675	1.1
	2300	4600	6900	0.6	0.675	1.1
	2310	4620	6930	0.6	0.675	1.1
	2320	4640	6960	0.6	0.675	1.1
	2330	4660	6990	0.6	0.675	1.1
	2340	4680	7020	0.6	0.675	1.1
	2350	4700	7050	0.6	0.675	1.1
	2360	4720	7080	0.6	0.675	1.1
	2370	4740	7110	0.6	0.675	1.1
	2380	4760	7140	0.6	0.675	1.1
	2390	4780	7170	0.6	0.675	1.1
	2400	4800	7200	0.6	0.675	1.1
	2410	4820	7230	0.6	0.675	1.1
	2420	4840	7260	0.6	0.675	1.1
	2430	4860	7290	0.6	0.675	1.1
	2440	4880	7320	0.6	0.675	1.1
	2450	4900	7350	0.6	0.675	1.1
	2460	4920	7380	0.6	0.675	1.1
	2470	4940	7410	0.6	0.675	1.1
	2480	4960	7440	0.6	0.675	1.1
	2490	4980	7470	0.6	0.675	1.1
	2500	5000	7500	0.6	0.675	1.1
	2510	5020	7530	0.6	0.675	1.1
	2520	5040	7560	0.6	0.675	1.1
	2530	5060	7590	0.6	0.675	1.1
	2540	5080	7620	0.6	0.675	1.1
	2550	5100	7650	0.6	0.675	1.1
	2560	5120	7680	0.6	0.675	1.1
	2570	5140	7710	0.6	0.675	1.1
	2580	5160	7740	0.6	0.675	1.1
	2590	5180	7770	0.6	0.675	1.1
	2600	5200	7800	0.6	0.675	1.1
	2610	5220	7830	0.6	0.675	1.1
	2620	5240	7860	0.6	0.675	1.1
	2630	5260	7890	0.6	0.675	1.1
	2640	5280	7920	0.6	0.675	1.1
	2650	5300	7950	0.6	0.675	1.1
	2660	5320	7980	0.6	0.675	1.1
	2670	5340	8010	0.6	0.675	1.1
	2680	5360	8040	0.6	0.675	1.1
	2690	5380	8070	0.6	0.675	1.1
	2700	5400	8100	0.6	0.675	1.1
	2710	5420	8130	0.6	0.675	1.1
	2720	5440	8160	0.6	0.675	1.1
	2730	5460	8190	0.6	0.675	1.1
	2740	5480	8220	0.6	0.675	1.1
	2750	5500	8250	0.6	0.675	1.1
	2760	5520	8280	0.6	0.675	1.1
	2770	5540	8310	0.6	0.675	1.1
	2780	5560	8340	0.6	0.675	1.1
	2790	5580	8370	0.6	0.675	1.1
	2800	5600	8400	0.6	0.675	1.1
	2810	5620	8430	0.6	0.675	1.1
	2820	5640	8460	0.6	0.675	1.1
	2830	5660	8490	0.6	0.675	1.1
	2840	5680	8520	0.6	0.675	1.1
	2850	5700	8550	0.6	0.675	1.1
	2860	5720	8580	0.6	0.675	1.1
	2870	5740	8610	0.6	0.675	1.1
	2880	5760	8640	0.6	0.675	1.1
	2890	5780	8670	0.6	0.675	1.1
	2900	5800	8700	0.6	0.675	1.1
	2910	5820	8730	0.6	0.675	1.1
	2920	5840	8760	0.6	0.675	1.1
	2930	5860	8790	0.6	0.675	1.1
	2940	5880	8820	0.6	0.675	1.1
	2950	5900	8850	0.6	0.675	1.1
	2960	5920	8880	0.6	0.675	1.1
	2970	5940	8910	0.6	0.675	1.1
	2980	5960	8940	0.6	0.675	1.1
	2990	5980	8970	0.6	0.675	1.1
	3000	6000	9000	0.6	0.675	1.1

## Sheet: Figure S2b
Figure S2b
	x1	y1	x2	y2	x3	y3	x4	y4	x5	y5	x6	y6
	0.00261	2.16012e-10	0.00359	2.97023e-10	0.00392	3.23801e-10	0.00355873	0	0.00261464	0	0.00386792	0
	0.00261	0.01147	0.00359	0.02629	0.00391	0.03271	0.00355873	-2.29726e-10	0.00261464	-1.85026e-10	0.00386792	-2.56154e-10
	0.0026	0.02292	0.00358	0.0526	0.0039	0.06546	0.00352094	0.137513	0.00258157	0.0682145	0.00382859	0.165848
	0.0026	0.03435	0.00357	0.07893	0.00389	0.09825	0.00348314	0.271635	0.00254849	0.134211	0.00378925	0.327889
	0.00259	0.04577	0.00356	0.10527	0.00389	0.13109	0.00344535	0.402361	0.00251542	0.198002	0.00374991	0.486114
	0.00259	0.05717	0.00356	0.13162	0.00388	0.16397	0.00340756	0.529707	0.00248235	0.259598	0.00371057	0.640542
	0.00258	0.06855	0.00355	0.15799	0.00387	0.19688	0.00336976	0.653683	0.00244927	0.319012	0.00367123	0.791182
	0.00257	0.0799	0.00354	0.18437	0.00386	0.22984	0.00333197	0.774298	0.0024162	0.376256	0.00363189	0.938043
	0.00257	0.09124	0.00354	0.21075	0.00386	0.26282	0.00329418	0.891562	0.00238313	0.431342	0.00359255	1.08114
	0.00256	0.10256	0.00353	0.23715	0.00385	0.29584	0.00325638	1.00548	0.00235005	0.484284	0.00355321	1.22047
	0.00256	0.11386	0.00352	0.26355	0.00384	0.32889	0.00321859	1.11608	0.00231698	0.535094	0.00351387	1.35606
	0.00255	0.12514	0.00352	0.28995	0.00383	0.36197	0.0031808	1.22335	0.00228391	0.583786	0.00347453	1.4879
	0.00255	0.13639	0.00351	0.31636	0.00383	0.39507	0.003143	1.32731	0.00225083	0.630373	0.00343519	1.61602
	0.00254	0.14763	0.0035	0.34277	0.00382	0.4282	0.00310521	1.42797	0.00221776	0.674869	0.00339585	1.74043
	0.00253	0.15884	0.00349	0.36918	0.00381	0.46135	0.00306741	1.52534	0.00218469	0.717287	0.00335651	1.86112
	0.00253	0.17002	0.00349	0.39558	0.0038	0.49452	0.00302962	1.61943	0.00215161	0.757643	0.00331717	1.97812
	0.00252	0.18118	0.00348	0.42198	0.0038	0.52771	0.00299183	1.71026	0.00211854	0.795951	0.00327783	2.09143
	0.00252	0.19232	0.00347	0.44838	0.00379	0.56091	0.00295403	1.79782	0.00208547	0.832225	0.00323849	2.20107
	0.00251	0.20343	0.00346	0.47477	0.00378	0.59413	0.00291624	1.88214	0.00205239	0.866481	0.00319915	2.30705
	0.00251	0.21452	0.00346	0.50115	0.00377	0.62736	0.00287845	1.96323	0.00201932	0.898736	0.00315981	2.40937
	0.0025	0.22558	0.00345	0.52753	0.00376	0.66059	0.00284065	2.04109	0.00198625	0.929003	0.00312047	2.50805
	0.00249	0.23661	0.00344	0.55389	0.00376	0.69384	0.00280286	2.11573	0.00195318	0.957301	0.00308113	2.6031
	0.00249	0.24762	0.00343	0.58023	0.00375	0.72708	0.00276507	2.18718	0.0019201	0.983645	0.00304179	2.69453
	0.00248	0.25859	0.00343	0.60657	0.00374	0.76033	0.00272727	2.25544	0.00188703	1.00805	0.00300245	2.78235
	0.00248	0.26954	0.00342	0.63288	0.00373	0.79358	0.00268948	2.32051	0.00185396	1.03054	0.00296311	2.86658
	0.00247	0.28046	0.00341	0.65917	0.00372	0.82683	0.00265168	2.38243	0.00182088	1.05113	0.00292377	2.94722
	0.00246	0.29135	0.0034	0.68545	0.00371	0.86007	0.00261389	2.44118	0.00178781	1.06983	0.00288443	3.02429
	0.00246	0.30221	0.00339	0.7117	0.00371	0.8933	0.0025761	2.4968	0.00175474	1.08667	0.0028451	3.0978
	0.00245	0.31304	0.00339	0.73793	0.0037	0.92652	0.0025383	2.54928	0.00172166	1.10166	0.00280576	3.16775
	0.00245	0.32383	0.00338	0.76413	0.00369	0.95973	0.00250051	2.59865	0.00168859	1.11483	0.00276642	3.23417
	0.00244	0.3346	0.00337	0.79031	0.00368	0.99293	0.00246271	2.64491	0.00165552	1.12619	0.00272708	3.29706
	0.00243	0.34533	0.00336	0.81645	0.00367	1.02611	0.00242492	2.68808	0.00162244	1.13577	0.00268774	3.35643
	0.00243	0.35602	0.00335	0.84256	0.00366	1.05926	0.00238713	2.72817	0.00158937	1.14358	0.0026484	3.4123
	0.00242	0.36669	0.00335	0.86864	0.00365	1.0924	0.00234934	2.76519	0.0015563	1.14965	0.00260906	3.46467
	0.00241	0.37731	0.00334	0.89469	0.00364	1.12551	0.00231154	2.79916	0.00152322	1.15399	0.00256972	3.51356
	0.00241	0.38791	0.00333	0.92069	0.00364	1.15859	0.00227375	2.83009	0.00149015	1.15664	0.00253038	3.55899
	0.0024	0.39846	0.00332	0.94666	0.00363	1.19164	0.00223595	2.85799	0.00145708	1.15761	0.00249104	3.60095
	0.0024	0.40898	0.00331	0.97258	0.00362	1.22466	0.00219816	2.88287	0.001424	1.15693	0.0024517	3.63947
	0.00239	0.41946	0.0033	0.99847	0.00361	1.25764	0.00216037	2.90476	0.00139093	1.15462	0.00241236	3.67455
	0.00238	0.42991	0.0033	1.0243	0.0036	1.29059	0.00212257	2.92366	0.00135786	1.15071	0.00237302	3.7062
	0.00238	0.44031	0.00329	1.05009	0.00359	1.32349	0.00208478	2.93959	0.00132478	1.14522	0.00233368	3.73445
	0.00237	0.45067	0.00328	1.07583	0.00358	1.35635	0.00204698	2.95256	0.00129171	1.13817	0.00229434	3.75929
	0.00236	0.461	0.00327	1.10151	0.00357	1.38916	0.00200919	2.9626	0.00125864	1.1296	0.002255	3.78074
	0.00236	0.47128	0.00326	1.12715	0.00356	1.42192	0.0019714	2.9697	0.00122556	1.11953	0.00221566	3.79881
	0.00235	0.48152	0.00325	1.15272	0.00355	1.45463	0.0019336	2.9739	0.00119249	1.10799	0.00217632	3.81351
	0.00234	0.49172	0.00324	1.17824	0.00354	1.48728	0.00189581	2.9752	0.00115942	1.09501	0.00213698	3.82486
	0.00234	0.50188	0.00324	1.2037	0.00353	1.51988	0.00185802	2.97362	0.00112634	1.08061	0.00209764	3.83286
	0.00233	0.51199	0.00323	1.22909	0.00352	1.55241	0.00182022	2.96919	0.00109327	1.06483	0.0020583	3.83753
	0.00232	0.52206	0.00322	1.25442	0.00351	1.58487	0.00178243	2.96191	0.0010602	1.04769	0.00201896	3.83888
	0.00232	0.53208	0.00321	1.27969	0.0035	1.61727	0.00174464	2.9518	0.00102713	1.02924	0.00197962	3.83692
	0.00231	0.54205	0.0032	1.30488	0.0035	1.6496	0.00170684	2.93889	0.000994052	1.00949	0.00194028	3.83166
	0.0023	0.55198	0.00319	1.33	0.00349	1.68186	0.00166905	2.9232	0.000960979	0.988484	0.00190094	3.82311
	0.0023	0.56186	0.00318	1.35505	0.00348	1.71403	0.00163126	2.90473	0.000927906	0.966254	0.0018616	3.81128
	0.00229	0.57169	0.00317	1.38001	0.00347	1.74613	0.00159346	2.88352	0.000894833	0.942833	0.00182226	3.79619
	0.00228	0.58148	0.00316	1.40491	0.00346	1.77814	0.00155567	2.85958	0.000861759	0.918255	0.00178293	3.77785
	0.00228	0.59121	0.00315	1.42971	0.00345	1.81007	0.00151787	2.83294	0.000828686	0.892556	0.00174359	3.75627
	0.00227	0.60089	0.00315	1.45444	0.00344	1.8419	0.00148008	2.80363	0.000795613	0.865772	0.00170425	3.73147
	0.00226	0.61052	0.00314	1.47908	0.00343	1.87365	0.00144229	2.77165	0.00076254	0.83794	0.00166491	3.70345
	0.00225	0.62009	0.00313	1.50363	0.00342	1.90529	0.00140449	2.73705	0.000729467	0.809097	0.00162557	3.67223
	0.00225	0.62962	0.00312	1.52808	0.0034	1.93683	0.0013667	2.69985	0.000696393	0.779282	0.00158623	3.63783
	0.00224	0.63908	0.00311	1.55245	0.00339	1.96827	0.00132891	2.66007	0.00066332	0.748532	0.00154689	3.60026
	0.00223	0.6485	0.0031	1.57671	0.00338	1.99961	0.00129111	2.61775	0.000630247	0.716887	0.00150755	3.55953
	0.00223	0.65785	0.00309	1.60088	0.00337	2.03083	0.00125332	2.57291	0.000597174	0.684388	0.00146821	3.51566
	0.00222	0.66715	0.00308	1.62495	0.00336	2.06193	0.00121553	2.52559	0.000564101	0.651076	0.00142887	3.46867
	0.00221	0.67639	0.00307	1.64891	0.00335	2.09292	0.00117773	2.47583	0.000531027	0.61699	0.00138953	3.41858
	0.0022	0.68557	0.00306	1.67276	0.00334	2.12378	0.00113994	2.42365	0.000497954	0.582174	0.00135019	3.3654
	0.0022	0.6947	0.00305	1.6965	0.00333	2.15452	0.00110214	2.3691	0.000464881	0.54667	0.00131085	3.30915
	0.00219	0.70376	0.00304	1.72013	0.00332	2.18513	0.00106435	2.31221	0.000431808	0.510521	0.00127151	3.24987
	0.00218	0.71276	0.00303	1.74364	0.00331	2.21561	0.00102656	2.25303	0.000398735	0.47377	0.00123217	3.18756
	0.00218	0.72169	0.00302	1.76703	0.0033	2.24595	0.000988763	2.1916	0.000365661	0.436461	0.00119283	3.12225
	0.00217	0.73057	0.00301	1.7903	0.00329	2.27614	0.000950969	2.12797	0.000332588	0.39864	0.00115349	3.05398
	0.00216	0.73937	0.003	1.81345	0.00328	2.30619	0.000913175	2.06219	0.000299515	0.36035	0.00111415	2.98277
	0.00215	0.74812	0.00299	1.83647	0.00326	2.33609	0.000875382	1.99431	0.000266442	0.321638	0.00107481	2.90866
	0.00215	0.75679	0.00298	1.85935	0.00325	2.36584	0.000837588	1.92438	0.000233369	0.282549	0.00103547	2.83167
	0.00214	0.7654	0.00297	1.8821	0.00324	2.39543	0.000799795	1.85246	0.000200295	0.243129	0.000996133	2.75184
	0.00213	0.77394	0.00296	1.90472	0.00323	2.42485	0.000762001	1.77861	0.000167222	0.203424	0.000956793	2.66922
	0.00212	0.78241	0.00295	1.92719	0.00322	2.45411	0.000724207	1.70289	0.000134149	0.163482	0.000917453	2.58386
	0.00211	0.7908	0.00294	1.94952	0.00321	2.4832	0.000686414	1.62538	0.000101076	0.123348	0.000878114	2.49579
	0.00211	0.79913	0.00293	1.9717	0.0032	2.51211	0.00064862	1.54613	6.80027e-05	0.0830696	0.000838774	2.40507
	0.0021	0.80738	0.00291	1.99374	0.00318	2.54085	0.000610826	1.46521	3.49295e-05	0.0426945	0.000799434	2.31176
	0.00209	0.81556	0.0029	2.01562	0.00317	2.5694	0.000573033	1.38272	1.85632e-06	0.00226948	0.000760095	2.21592
	0.00208	0.82366	0.00289	2.03734	0.00316	2.59776	0.000535239	1.29872	-3.12169e-05	-0.0381582	0.000720755	2.11761
	0.00207	0.83169	0.00288	2.0589	0.00315	2.62592	0.000497445	1.21329	-6.42901e-05	-0.0785412	0.000681416	2.01692
	0.00207	0.83963	0.00287	2.08029	0.00314	2.65389	0.000459652	1.12652	-9.73633e-05	-0.118832	0.000642076	1.91391
	0.00206	0.8475	0.00286	2.10152	0.00312	2.68165	0.000421858	1.03851	-0.000130436	-0.158985	0.000602736	1.80867
	0.00205	0.85529	0.00285	2.12258	0.00311	2.70921	0.000384064	0.949326	-0.00016351	-0.198951	0.000563397	1.7013
	0.00204	0.863	0.00284	2.14346	0.0031	2.73655	0.000346271	0.859079	-0.000196583	-0.238685	0.000524057	1.59189
	0.00203	0.87062	0.00283	2.16416	0.00309	2.76367	0.000308477	0.76786	-0.000229656	-0.278139	0.000484718	1.48054
	0.00203	0.87816	0.00282	2.18468	0.00308	2.79057	0.000270683	0.675769	-0.000262729	-0.317268	0.000445378	1.36736
	0.00202	0.88561	0.0028	2.20501	0.00306	2.81724	0.00023289	0.582907	-0.000295802	-0.356024	0.000406038	1.25248
	0.00201	0.89298	0.00279	2.22515	0.00305	2.84368	0.000195096	0.489378	-0.000328876	-0.394363	0.000366699	1.13601
	0.002	0.90026	0.00278	2.2451	0.00304	2.86988	0.000157302	0.395286	-0.000361949	-0.43224	0.000327359	1.01809
	0.00199	0.90745	0.00277	2.26485	0.00303	2.89583	0.000119509	0.300738	-0.000395022	-0.469608	0.000288019	0.898848
	0.00198	0.91455	0.00276	2.2844	0.00301	2.92153	8.1715e-05	0.205844	-0.000428095	-0.506423	0.00024868	0.778435
	0.00198	0.92156	0.00275	2.30374	0.003	2.94698	4.39213e-05	0.110711	-0.000461168	-0.542642	0.00020934	0.656996
	0.00197	0.92847	0.00273	2.32286	0.00299	2.97216	6.12769e-06	0.0154498	-0.000494242	-0.578221	0.00017	0.534685
	0.00196	0.93529	0.00272	2.34178	0.00297	2.99708	-3.1666e-05	-0.0798291	-0.000527315	-0.613116	0.000130661	0.41166
	0.00195	0.94201	0.00271	2.36047	0.00296	3.02172	-6.94596e-05	-0.175015	-0.000560388	-0.647285	9.13212e-05	0.288082
	0.00194	0.94863	0.0027	2.37894	0.00295	3.04609	-0.000107253	-0.269999	-0.000593461	-0.680687	5.19816e-05	0.164116
	0.00193	0.95516	0.00269	2.39717	0.00293	3.07016	-0.000145047	-0.364671	-0.000626534	-0.713279	1.2642e-05	0.0399279
	0.00192	0.96158	0.00267	2.41518	0.00292	3.09395	-0.000182841	-0.458922	-0.000659608	-0.745021	-2.66977e-05	-0.0843138
	0.00191	0.9679	0.00266	2.43295	0.00291	3.11744	-0.000220634	-0.552645	-0.000692681	-0.775873	-6.60373e-05	-0.208441
	0.00191	0.97411	0.00265	2.45047	0.00289	3.14062	-0.000258428	-0.645735	-0.000725754	-0.805796	-0.000105377	-0.332287
	0.0019	0.98022	0.00264	2.46775	0.00288	3.16349	-0.000296222	-0.738086	-0.000758827	-0.83475	-0.000144717	-0.455686
	0.00189	0.98622	0.00262	2.48477	0.00287	3.18604	-0.000334015	-0.829598	-0.0007919	-0.862697	-0.000184056	-0.578474
	0.00188	0.99212	0.00261	2.50153	0.00285	3.20827	-0.000371809	-0.92017	-0.000824974	-0.8896	-0.000223396	-0.70049
	0.00187	0.9979	0.0026	2.51803	0.00284	3.23016	-0.000409603	-1.00971	-0.000858047	-0.915422	-0.000262735	-0.821579
	0.00186	1.00356	0.00259	2.53427	0.00282	3.25172	-0.000447396	-1.09811	-0.00089112	-0.940127	-0.000302075	-0.941588
	0.00185	1.00912	0.00257	2.55022	0.00281	3.27293	-0.00048519	-1.18529	-0.000924193	-0.96368	-0.000341415	-1.06037
	0.00184	1.01455	0.00256	2.5659	0.00279	3.29379	-0.000522983	-1.27116	-0.000957266	-0.986045	-0.000380754	-1.17779
	0.00183	1.01987	0.00255	2.5813	0.00278	3.31428	-0.000560777	-1.35563	-0.000990339	-1.00719	-0.000420094	-1.2937
	0.00182	1.02507	0.00253	2.5964	0.00277	3.33441	-0.000598571	-1.43863	-0.00102341	-1.02708	-0.000459434	-1.40799
	0.00181	1.03014	0.00252	2.61121	0.00275	3.35416	-0.000636365	-1.52006	-0.00105649	-1.04568	-0.000498773	-1.52053
	0.0018	1.03509	0.00251	2.62571	0.00274	3.37352	-0.000674158	-1.59985	-0.00108956	-1.06297	-0.000538113	-1.63119
	0.00179	1.03991	0.00249	2.63991	0.00272	3.3925	-0.000711952	-1.67794	-0.00112263	-1.0789	-0.000577452	-1.73989
	0.00178	1.04461	0.00248	2.65379	0.00271	3.41107	-0.000749745	-1.75425	-0.0011557	-1.09346	-0.000616792	-1.84651
	0.00177	1.04917	0.00247	2.66735	0.00269	3.42923	-0.000787539	-1.82871	-0.00118878	-1.1066	-0.000656132	-1.95096
	0.00176	1.0536	0.00245	2.68058	0.00268	3.44697	-0.000825333	-1.90126	-0.00122185	-1.1183	-0.000695471	-2.05315
	0.00175	1.05789	0.00244	2.69348	0.00266	3.46429	-0.000863126	-1.97184	-0.00125493	-1.12854	-0.000734811	-2.15299
	0.00174	1.06205	0.00242	2.70603	0.00265	3.48117	-0.00090092	-2.0404	-0.001288	-1.13728	-0.000774151	-2.25043
	0.00173	1.06606	0.00241	2.71824	0.00263	3.4976	-0.000938714	-2.10686	-0.00132107	-1.1445	-0.00081349	-2.34537
	0.00172	1.06994	0.0024	2.7301	0.00261	3.51358	-0.000976507	-2.1712	-0.00135414	-1.15016	-0.00085283	-2.43776
	0.00171	1.07367	0.00238	2.74159	0.0026	3.52909	-0.0010143	-2.23334	-0.00138722	-1.15425	-0.000892169	-2.52754
	0.0017	1.07725	0.00237	2.75271	0.00258	3.54413	-0.0010521	-2.29325	-0.00142029	-1.15675	-0.000931509	-2.61465
	0.00169	1.08068	0.00235	2.76346	0.00257	3.55869	-0.00108989	-2.35089	-0.00145336	-1.15761	-0.000970849	-2.69904
	0.00168	1.08396	0.00234	2.77382	0.00255	3.57275	-0.00112768	-2.4062	-0.00148644	-1.15683	-0.00101019	-2.78066
	0.00167	1.08708	0.00232	2.78378	0.00253	3.5863	-0.00116548	-2.45915	-0.00151951	-1.15437	-0.00104953	-2.85948
	0.00166	1.09004	0.00231	2.79335	0.00252	3.59934	-0.00120327	-2.5097	-0.00155258	-1.15021	-0.00108887	-2.93544
	0.00165	1.09285	0.00229	2.8025	0.0025	3.61185	-0.00124106	-2.55782	-0.00158566	-1.14434	-0.00112821	-3.00852
	0.00164	1.09548	0.00228	2.81124	0.00248	3.62382	-0.00127886	-2.60347	-0.00161873	-1.13673	-0.00116755	-3.07869
	0.00163	1.09795	0.00226	2.81955	0.00247	3.63523	-0.00131665	-2.64661	-0.0016518	-1.12735	-0.00120689	-3.1459
	0.00162	1.10025	0.00225	2.82743	0.00245	3.64609	-0.00135444	-2.68721	-0.00168488	-1.11619	-0.00124623	-3.21014
	0.00161	1.10238	0.00223	2.83486	0.00243	3.65637	-0.00139224	-2.72525	-0.00171795	-1.10322	-0.00128557	-3.27137
	0.00159	1.10433	0.00222	2.84183	0.00242	3.66606	-0.00143003	-2.7607	-0.00175102	-1.08844	-0.0013249	-3.32957
	0.00158	1.1061	0.0022	2.84834	0.0024	3.67514	-0.00146783	-2.79353	-0.0017841	-1.07181	-0.00136425	-3.38473
	0.00157	1.10768	0.00218	2.85438	0.00238	3.68361	-0.00150562	-2.82371	-0.00181717	-1.05331	-0.00140358	-3.43681
	0.00156	1.10908	0.00217	2.85992	0.00236	3.69146	-0.00154341	-2.85122	-0.00185024	-1.03294	-0.00144292	-3.48579
	0.00155	1.11028	0.00215	2.86498	0.00235	3.69866	-0.00158121	-2.87604	-0.00188332	-1.01066	-0.00148226	-3.53167
	0.00154	1.11129	0.00214	2.86952	0.00233	3.70519	-0.001619	-2.89813	-0.00191639	-0.986472	-0.0015216	-3.57442
	0.00153	1.1121	0.00212	2.87355	0.00231	3.71106	-0.00165679	-2.91749	-0.00194946	-0.960346	-0.00156094	-3.61402
	0.00151	1.11271	0.0021	2.87704	0.00229	3.71624	-0.00169459	-2.93409	-0.00198254	-0.932269	-0.00160028	-3.65046
	0.0015	1.1131	0.00209	2.87999	0.00227	3.72071	-0.00173238	-2.94791	-0.00201561	-0.902223	-0.00163962	-3.68373
	0.00149	1.11329	0.00207	2.88239	0.00225	3.72445	-0.00177017	-2.95892	-0.00204868	-0.870193	-0.00167896	-3.7138
	0.00148	1.11326	0.00205	2.88422	0.00223	3.72746	-0.00180797	-2.96712	-0.00208175	-0.836162	-0.0017183	-3.74067
	0.00146	1.113	0.00203	2.88546	0.00221	3.72971	-0.00184576	-2.97248	-0.00211483	-0.800115	-0.00175764	-3.76433
	0.00145	1.11252	0.00202	2.88611	0.0022	3.73118	-0.00188356	-2.97498	-0.0021479	-0.762036	-0.00179698	-3.78475
	0.00144	1.11181	0.002	2.88615	0.00218	3.73186	-0.00192135	-2.97462	-0.00218097	-0.721911	-0.00183632	-3.80193
	0.00143	1.11086	0.00198	2.88556	0.00216	3.73172	-0.00195914	-2.97136	-0.00221405	-0.679725	-0.00187566	-3.81586
	0.00141	1.10967	0.00196	2.88433	0.00214	3.73074	-0.00199694	-2.9652	-0.00224712	-0.635463	-0.001915	-3.82651
	0.0014	1.10823	0.00194	2.88244	0.00212	3.72891	-0.00203473	-2.95612	-0.00228019	-0.589111	-0.00195434	-3.83389
	0.00139	1.10653	0.00193	2.87988	0.0021	3.72619	-0.00207252	-2.9441	-0.00231327	-0.540656	-0.00199368	-3.83797
	0.00137	1.10458	0.00191	2.87663	0.00208	3.72257	-0.00211032	-2.92913	-0.00234634	-0.490085	-0.00203302	-3.83876
	0.00136	1.10235	0.00189	2.87266	0.00205	3.71803	-0.00214811	-2.9112	-0.00237941	-0.437383	-0.00207236	-3.83622
	0.00135	1.09985	0.00187	2.86797	0.00203	3.71253	-0.0021859	-2.89028	-0.00241249	-0.382537	-0.0021117	-3.83036
	0.00133	1.09708	0.00185	2.86252	0.00201	3.70605	-0.0022237	-2.86637	-0.00244556	-0.325536	-0.00215104	-3.82117
	0.00132	1.09401	0.00183	2.85631	0.00199	3.69856	-0.00226149	-2.83945	-0.00247863	-0.266366	-0.00219038	-3.80862
	0.00131	1.09064	0.00181	2.8493	0.00197	3.69004	-0.00229928	-2.8095	-0.00251171	-0.205016	-0.00222972	-3.79272
	0.00129	1.08697	0.00179	2.84148	0.00195	3.68045	-0.00233708	-2.77652	-0.00254478	-0.141473	-0.00226906	-3.77344
	0.00128	1.08299	0.00177	2.83281	0.00192	3.66977	-0.00237487	-2.74049	-0.00257785	-0.0757247	-0.0023084	-3.75078
	0.00126	1.07869	0.00175	2.82329	0.0019	3.65796	-0.00241267	-2.7014	-0.00261093	-0.00776057	-0.00234774	-3.72472
	0.00125	1.07405	0.00173	2.81287	0.00188	3.64498	-0.00245046	-2.65923	-0.002644	0.0624312	-0.00238707	-3.69526
	0.00123	1.06907	0.00171	2.80154	0.00186	3.6308	-0.00248825	-2.61397	--	--	-0.00242641	-3.66238
	0.00122	1.06374	0.00169	2.78925	0.00183	3.61538	-0.00252605	-2.56562	--	--	-0.00246576	-3.62608
	0.0012	1.05805	0.00167	2.77599	0.00181	3.59868	-0.00256384	-2.51414	--	--	-0.00250509	-3.58633
	0.00119	1.05198	0.00164	2.76172	0.00179	3.58065	-0.00260164	-2.45954	--	--	-0.00254443	-3.54313
	0.00117	1.04552	0.00162	2.7464	0.00176	3.56126	-0.00263943	-2.40181	--	--	-0.00258377	-3.49647
	0.00115	1.03866	0.0016	2.73	0.00174	3.54045	-0.00267722	-2.34092	--	--	-0.00262311	-3.44634
	0.00114	1.03139	0.00158	2.71248	0.00171	3.51817	-0.00271502	-2.27687	--	--	-0.00266245	-3.39272
	0.00112	1.02368	0.00155	2.69379	0.00169	3.49437	-0.00275281	-2.20964	--	--	-0.00270179	-3.3356
	0.0011	1.01553	0.00153	2.6739	0.00166	3.46898	-0.0027906	-2.13923	--	--	-0.00274113	-3.27497
	0.00109	1.00692	0.00151	2.65275	0.00163	3.44196	-0.0028284	-2.06563	--	--	-0.00278047	-3.21082
	0.00107	0.99782	0.00148	2.63029	0.00161	3.41322	-0.00286619	-1.98881	--	--	-0.00281981	-3.14314
	0.00105	0.98822	0.00146	2.60648	0.00158	3.3827	-0.00290398	-1.90877	--	--	-0.00285915	-3.07192
	0.00103	0.97809	0.00143	2.58124	0.00155	3.35032	-0.00294178	-1.8255	--	--	-0.00289849	-2.99714
	0.00102	0.96742	0.0014	2.55451	0.00152	3.316	-0.00297957	-1.73899	--	--	-0.00293783	-2.9188
	0.00099737	0.95617	0.00138	2.52624	0.00149	3.27964	-0.00301737	-1.64922	--	--	-0.00297717	-2.83688
	0.000978244	0.94433	0.00135	2.49633	0.00147	3.24116	-0.00305516	-1.55619	--	--	-0.00301651	-2.75137
	0.000958717	0.93185	0.00132	2.46471	0.00144	3.20043	-0.00309295	-1.45989	--	--	-0.00305585	-2.66226
	0.000938762	0.9187	0.0013	2.43129	0.0014	3.15734	-0.00313075	-1.36029	--	--	-0.00309519	-2.56953
	0.000918352	0.90486	0.00127	2.39596	0.00137	3.11177	-0.00316854	-1.2574	--	--	-0.00313453	-2.47319
	0.000897456	0.89027	0.00124	2.35862	0.00134	3.06356	-0.00320633	-1.15121	--	--	-0.00317387	-2.37321
	0.000876039	0.8749	0.00121	2.31915	0.00131	3.01256	-0.00324413	-1.04169	--	--	-0.00321321	-2.26958
	0.000854063	0.85869	0.00118	2.2774	0.00128	2.95859	-0.00328192	-0.928852	--	--	-0.00325255	-2.1623
	0.000831483	0.84158	0.00115	2.23322	0.00124	2.90145	-0.00331971	-0.812673	--	--	-0.00329189	-2.05135
	0.000808249	0.82352	0.00111	2.18644	0.00121	2.84091	-0.00335751	-0.693146	--	--	-0.00333123	-1.93672
	0.000784302	0.80442	0.00108	2.13686	0.00117	2.77671	-0.0033953	-0.570261	--	--	-0.00337057	-1.8184
	0.000759577	0.78421	0.00105	2.08425	0.00113	2.70855	-0.0034331	-0.444009	--	--	-0.00340991	-1.69638
	0.000733993	0.76278	0.00101	2.02834	0.00109	2.63609	-0.00347089	-0.31438	--	--	-0.00344925	-1.57066
	0.000707458	0.74001	0.000974861	1.96883	0.00105	2.55892	-0.00350868	-0.181366	--	--	-0.00348859	-1.44121
	0.000679861	0.71578	0.000936571	1.90533	0.00101	2.47655	-0.00354648	-0.0449553	--	--	-0.00352792	-1.30802
	0.000651068	0.68991	0.000896649	1.8374	0.00096845	2.38842	-0.00358427	0.0948595	--	--	-0.00356726	-1.1711
	0.000620911	0.66221	0.000854868	1.7645	0.000923061	2.29379	--	--	--	--	-0.0036066	-1.03042
	0.000589182	0.63241	0.000810942	1.68595	0.000875378	2.1918	--	--	--	--	-0.00364594	-0.885985
	0.000555612	0.6002	0.000764505	1.60086	0.000825007	2.08129	--	--	--	--	-0.00368528	-0.737775
	0.000519845	0.56514	0.000715069	1.5081	0.000771425	1.96079	--	--	--	--	-0.00372462	-0.585783
	0.000481391	0.52666	0.000661965	1.40609	0.000713916	1.82824	--	--	--	--	-0.00376396	-0.43
	0.000439546	0.48392	0.000604229	1.29261	0.000651443	1.68076	--	--	--	--	-0.0038033	-0.270416
	0.000393229	0.43565	0.000540382	1.16424	0.00058242	1.5139	--	--	--	--	-0.00384264	-0.107022
	0.000340621	0.37973	0.000467931	1.01529	0.000504168	1.32026	--	--	--	--	-0.00388198	0.0601913
	0.000278177	0.31206	0.000382018	0.83473	0.000411464	1.0855	--	--	--	--	--	--
	0.000196743	0.22208	0.000270092	0.59432	0.000290812	0.77289	--	--	--	--	--	--
	0	0	5.24053e-11	1.06436e-07	5.24053e-11	1.25612e-07	--	--	--	--	--	--
	0	0	-5.24053e-11	-1.06436e-07	-5.24053e-11	-1.25612e-07	--	--	--	--	--	--
	-0.000196743	-0.22208	-0.000270092	-0.59432	-0.000290812	-0.77289	--	--	--	--	--	--
	-0.000278177	-0.31206	-0.000382018	-0.83473	-0.000411464	-1.0855	--	--	--	--	--	--
	-0.000340621	-0.37973	-0.000467931	-1.01529	-0.000504168	-1.32026	--	--	--	--	--	--
	-0.000393229	-0.43565	-0.000540382	-1.16424	-0.00058242	-1.5139	--	--	--	--	--	--
	-0.000439546	-0.48392	-0.000604229	-1.29261	-0.000651443	-1.68076	--	--	--	--	--	--
	-0.000481391	-0.52666	-0.000661965	-1.40609	-0.000713916	-1.82824	--	--	--	--	--	--
	-0.000519845	-0.56514	-0.000715069	-1.5081	-0.000771425	-1.96079	--	--	--	--	--	--
	-0.000555612	-0.6002	-0.000764505	-1.60086	-0.000825007	-2.08129	--	--	--	--	--	--
	-0.000589182	-0.63241	-0.000810942	-1.68595	-0.000875378	-2.1918	--	--	--	--	--	--
	-0.000620911	-0.66221	-0.000854868	-1.7645	-0.000923061	-2.29379	--	--	--	--	--	--
	-0.000651068	-0.68991	-0.000896649	-1.8374	-0.00096845	-2.38842	--	--	--	--	--	--
	-0.000679861	-0.71578	-0.000936571	-1.90533	-0.00101	-2.47655	--	--	--	--	--	--
	-0.000707458	-0.74001	-0.000974861	-1.96883	-0.00105	-2.55892	--	--	--	--	--	--
	-0.000733993	-0.76278	-0.00101	-2.02834	-0.00109	-2.63609	--	--	--	--	--	--
	-0.000759577	-0.78421	-0.00105	-2.08425	-0.00113	-2.70855	--	--	--	--	--	--
	-0.000784302	-0.80442	-0.00108	-2.13686	-0.00117	-2.77671	--	--	--	--	--	--
	-0.000808249	-0.82352	-0.00111	-2.18644	-0.00121	-2.84091	--	--	--	--	--	--
	-0.000831483	-0.84158	-0.00115	-2.23322	-0.00124	-2.90145	--	--	--	--	--	--
	-0.000854063	-0.85869	-0.00118	-2.2774	-0.00128	-2.95859	--	--	--	--	--	--
	-0.000876039	-0.8749	-0.00121	-2.31915	-0.00131	-3.01256	--	--	--	--	--	--
	-0.000897456	-0.89027	-0.00124	-2.35862	-0.00134	-3.06356	--	--	--	--	--	--
	-0.000918352	-0.90486	-0.00127	-2.39596	-0.00137	-3.11177	--	--	--	--	--	--
	-0.000938762	-0.9187	-0.0013	-2.43129	-0.0014	-3.15734	--	--	--	--	--	--
	-0.000958717	-0.93185	-0.00132	-2.46471	-0.00144	-3.20043	--	--	--	--	--	--
	-0.000978244	-0.94433	-0.00135	-2.49633	-0.00147	-3.24116	--	--	--	--	--	--
	-0.00099737	-0.95617	-0.00138	-2.52624	-0.00149	-3.27964	--	--	--	--	--	--
	-0.00102	-0.96742	-0.0014	-2.55451	-0.00152	-3.316	--	--	--	--	--	--
	-0.00103	-0.97809	-0.00143	-2.58124	-0.00155	-3.35032	--	--	--	--	--	--
	-0.00105	-0.98822	-0.00146	-2.60648	-0.00158	-3.3827	--	--	--	--	--	--
	-0.00107	-0.99782	-0.00148	-2.63029	-0.00161	-3.41322	--	--	--	--	--	--
	-0.00109	-1.00692	-0.00151	-2.65275	-0.00163	-3.44196	--	--	--	--	--	--
	-0.0011	-1.01553	-0.00153	-2.6739	-0.00166	-3.46898	--	--	--	--	--	--
	-0.00112	-1.02368	-0.00155	-2.69379	-0.00169	-3.49437	--	--	--	--	--	--
	-0.00114	-1.03139	-0.00158	-2.71248	-0.00171	-3.51817	--	--	--	--	--	--
	-0.00115	-1.03866	-0.0016	-2.73	-0.00174	-3.54045	--	--	--	--	--	--
	-0.00117	-1.04552	-0.00162	-2.7464	-0.00176	-3.56126	--	--	--	--	--	--
	-0.00119	-1.05198	-0.00164	-2.76172	-0.00179	-3.58065	--	--	--	--	--	--
	-0.0012	-1.05805	-0.00167	-2.77599	-0.00181	-3.59868	--	--	--	--	--	--
	-0.00122	-1.06374	-0.00169	-2.78925	-0.00183	-3.61538	--	--	--	--	--	--
	-0.00123	-1.06907	-0.00171	-2.80154	-0.00186	-3.6308	--	--	--	--	--	--
	-0.00125	-1.07405	-0.00173	-2.81287	-0.00188	-3.64498	--	--	--	--	--	--
	-0.00126	-1.07869	-0.00175	-2.82329	-0.0019	-3.65796	--	--	--	--	--	--
	-0.00128	-1.08299	-0.00177	-2.83281	-0.00192	-3.66977	--	--	--	--	--	--
	-0.00129	-1.08697	-0.00179	-2.84148	-0.00195	-3.68045	--	--	--	--	--	--
	-0.00131	-1.09064	-0.00181	-2.8493	-0.00197	-3.69004	--	--	--	--	--	--
	-0.00132	-1.09401	-0.00183	-2.85631	-0.00199	-3.69856	--	--	--	--	--	--
	-0.00133	-1.09708	-0.00185	-2.86252	-0.00201	-3.70605	--	--	--	--	--	--
	-0.00135	-1.09985	-0.00187	-2.86797	-0.00203	-3.71253	--	--	--	--	--	--
	-0.00136	-1.10235	-0.00189	-2.87266	-0.00205	-3.71803	--	--	--	--	--	--
	-0.00137	-1.10458	-0.00191	-2.87663	-0.00208	-3.72257	--	--	--	--	--	--
	-0.00139	-1.10653	-0.00193	-2.87988	-0.0021	-3.72619	--	--	--	--	--	--
	-0.0014	-1.10823	-0.00194	-2.88244	-0.00212	-3.72891	--	--	--	--	--	--
	-0.00141	-1.10967	-0.00196	-2.88433	-0.00214	-3.73074	--	--	--	--	--	--
	-0.00143	-1.11086	-0.00198	-2.88556	-0.00216	-3.73172	--	--	--	--	--	--
	-0.00144	-1.11181	-0.002	-2.88615	-0.00218	-3.73186	--	--	--	--	--	--
	-0.00145	-1.11252	-0.00202	-2.88611	-0.0022	-3.73118	--	--	--	--	--	--
	-0.00146	-1.113	-0.00203	-2.88546	-0.00221	-3.72971	--	--	--	--	--	--
	-0.00148	-1.11326	-0.00205	-2.88422	-0.00223	-3.72746	--	--	--	--	--	--
	-0.00149	-1.11329	-0.00207	-2.88239	-0.00225	-3.72445	--	--	--	--	--	--
	-0.0015	-1.1131	-0.00209	-2.87999	-0.00227	-3.72071	--	--	--	--	--	--
	-0.00151	-1.11271	-0.0021	-2.87704	-0.00229	-3.71624	--	--	--	--	--	--
	-0.00153	-1.1121	-0.00212	-2.87355	-0.00231	-3.71106	--	--	--	--	--	--
	-0.00154	-1.11129	-0.00214	-2.86952	-0.00233	-3.70519	--	--	--	--	--	--
	-0.00155	-1.11028	-0.00215	-2.86498	-0.00235	-3.69866	--	--	--	--	--	--
	-0.00156	-1.10908	-0.00217	-2.85992	-0.00236	-3.69146	--	--	--	--	--	--
	-0.00157	-1.10768	-0.00218	-2.85438	-0.00238	-3.68361	--	--	--	--	--	--
	-0.00158	-1.1061	-0.0022	-2.84834	-0.0024	-3.67514	--	--	--	--	--	--
	-0.00159	-1.10433	-0.00222	-2.84183	-0.00242	-3.66606	--	--	--	--	--	--
	-0.00161	-1.10238	-0.00223	-2.83486	-0.00243	-3.65637	--	--	--	--	--	--
	-0.00162	-1.10025	-0.00225	-2.82743	-0.00245	-3.64609	--	--	--	--	--	--
	-0.00163	-1.09795	-0.00226	-2.81955	-0.00247	-3.63523	--	--	--	--	--	--
	-0.00164	-1.09548	-0.00228	-2.81124	-0.00248	-3.62382	--	--	--	--	--	--
	-0.00165	-1.09285	-0.00229	-2.8025	-0.0025	-3.61185	--	--	--	--	--	--
	-0.00166	-1.09004	-0.00231	-2.79335	-0.00252	-3.59934	--	--	--	--	--	--
	-0.00167	-1.08708	-0.00232	-2.78378	-0.00253	-3.5863	--	--	--	--	--	--
	-0.00168	-1.08396	-0.00234	-2.77382	-0.00255	-3.57275	--	--	--	--	--	--
	-0.00169	-1.08068	-0.00235	-2.76346	-0.00257	-3.55869	--	--	--	--	--	--
	-0.0017	-1.07725	-0.00237	-2.75271	-0.00258	-3.54413	--	--	--	--	--	--
	-0.00171	-1.07367	-0.00238	-2.74159	-0.0026	-3.52909	--	--	--	--	--	--
	-0.00172	-1.06994	-0.0024	-2.7301	-0.00261	-3.51358	--	--	--	--	--	--
	-0.00173	-1.06606	-0.00241	-2.71824	-0.00263	-3.4976	--	--	--	--	--	--
	-0.00174	-1.06205	-0.00242	-2.70603	-0.00265	-3.48117	--	--	--	--	--	--
	-0.00175	-1.05789	-0.00244	-2.69348	-0.00266	-3.46429	--	--	--	--	--	--
	-0.00176	-1.0536	-0.00245	-2.68058	-0.00268	-3.44697	--	--	--	--	--	--
	-0.00177	-1.04917	-0.00247	-2.66735	-0.00269	-3.42923	--	--	--	--	--	--
	-0.00178	-1.04461	-0.00248	-2.65379	-0.00271	-3.41107	--	--	--	--	--	--
	-0.00179	-1.03991	-0.00249	-2.63991	-0.00272	-3.3925	--	--	--	--	--	--
	-0.0018	-1.03509	-0.00251	-2.62571	-0.00274	-3.37352	--	--	--	--	--	--
	-0.00181	-1.03014	-0.00252	-2.61121	-0.00275	-3.35416	--	--	--	--	--	--
	-0.00182	-1.02507	-0.00253	-2.5964	-0.00277	-3.33441	--	--	--	--	--	--
	-0.00183	-1.01987	-0.00255	-2.5813	-0.00278	-3.31428	--	--	--	--	--	--
	-0.00184	-1.01455	-0.00256	-2.5659	-0.00279	-3.29379	--	--	--	--	--	--
	-0.00185	-1.00912	-0.00257	-2.55022	-0.00281	-3.27293	--	--	--	--	--	--
	-0.00186	-1.00356	-0.00259	-2.53427	-0.00282	-3.25172	--	--	--	--	--	--
	-0.00187	-0.9979	-0.0026	-2.51803	-0.00284	-3.23016	--	--	--	--	--	--
	-0.00188	-0.99212	-0.00261	-2.50153	-0.00285	-3.20827	--	--	--	--	--	--
	-0.00189	-0.98622	-0.00262	-2.48477	-0.00287	-3.18604	--	--	--	--	--	--
	-0.0019	-0.98022	-0.00264	-2.46775	-0.00288	-3.16349	--	--	--	--	--	--
	-0.00191	-0.97411	-0.00265	-2.45047	-0.00289	-3.14062	--	--	--	--	--	--
	-0.00191	-0.9679	-0.00266	-2.43295	-0.00291	-3.11744	--	--	--	--	--	--
	-0.00192	-0.96158	-0.00267	-2.41518	-0.00292	-3.09395	--	--	--	--	--	--
	-0.00193	-0.95516	-0.00269	-2.39717	-0.00293	-3.07016	--	--	--	--	--	--
	-0.00194	-0.94863	-0.0027	-2.37894	-0.00295	-3.04609	--	--	--	--	--	--
	-0.00195	-0.94201	-0.00271	-2.36047	-0.00296	-3.02172	--	--	--	--	--	--
	-0.00196	-0.93529	-0.00272	-2.34178	-0.00297	-2.99708	--	--	--	--	--	--
	-0.00197	-0.92847	-0.00273	-2.32286	-0.00299	-2.97216	--	--	--	--	--	--
	-0.00198	-0.92156	-0.00275	-2.30374	-0.003	-2.94698	--	--	--	--	--	--
	-0.00198	-0.91455	-0.00276	-2.2844	-0.00301	-2.92153	--	--	--	--	--	--
	-0.00199	-0.90745	-0.00277	-2.26485	-0.00303	-2.89583	--	--	--	--	--	--
	-0.002	-0.90026	-0.00278	-2.2451	-0.00304	-2.86988	--	--	--	--	--	--
	-0.00201	-0.89298	-0.00279	-2.22515	-0.00305	-2.84368	--	--	--	--	--	--
	-0.00202	-0.88561	-0.0028	-2.20501	-0.00306	-2.81724	--	--	--	--	--	--
	-0.00203	-0.87816	-0.00282	-2.18468	-0.00308	-2.79057	--	--	--	--	--	--
	-0.00203	-0.87062	-0.00283	-2.16416	-0.00309	-2.76367	--	--	--	--	--	--
	-0.00204	-0.863	-0.00284	-2.14346	-0.0031	-2.73655	--	--	--	--	--	--
	-0.00205	-0.85529	-0.00285	-2.12258	-0.00311	-2.70921	--	--	--	--	--	--
	-0.00206	-0.8475	-0.00286	-2.10152	-0.00312	-2.68165	--	--	--	--	--	--
	-0.00207	-0.83963	-0.00287	-2.08029	-0.00314	-2.65389	--	--	--	--	--	--
	-0.00207	-0.83169	-0.00288	-2.0589	-0.00315	-2.62592	--	--	--	--	--	--
	-0.00208	-0.82366	-0.00289	-2.03734	-0.00316	-2.59776	--	--	--	--	--	--
	-0.00209	-0.81556	-0.0029	-2.01562	-0.00317	-2.5694	--	--	--	--	--	--
	-0.0021	-0.80738	-0.00291	-1.99374	-0.00318	-2.54085	--	--	--	--	--	--
	-0.00211	-0.79913	-0.00293	-1.9717	-0.0032	-2.51211	--	--	--	--	--	--
	-0.00211	-0.7908	-0.00294	-1.94952	-0.00321	-2.4832	--	--	--	--	--	--
	-0.00212	-0.78241	-0.00295	-1.92719	-0.00322	-2.45411	--	--	--	--	--	--
	-0.00213	-0.77394	-0.00296	-1.90472	-0.00323	-2.42485	--	--	--	--	--	--
	-0.00214	-0.7654	-0.00297	-1.8821	-0.00324	-2.39543	--	--	--	--	--	--
	-0.00215	-0.75679	-0.00298	-1.85935	-0.00325	-2.36584	--	--	--	--	--	--
	-0.00215	-0.74812	-0.00299	-1.83647	-0.00326	-2.33609	--	--	--	--	--	--
	-0.00216	-0.73937	-0.003	-1.81345	-0.00328	-2.30619	--	--	--	--	--	--
	-0.00217	-0.73057	-0.00301	-1.7903	-0.00329	-2.27614	--	--	--	--	--	--
	-0.00218	-0.72169	-0.00302	-1.76703	-0.0033	-2.24595	--	--	--	--	--	--
	-0.00218	-0.71276	-0.00303	-1.74364	-0.00331	-2.21561	--	--	--	--	--	--
	-0.00219	-0.70376	-0.00304	-1.72013	-0.00332	-2.18513	--	--	--	--	--	--
	-0.0022	-0.6947	-0.00305	-1.6965	-0.00333	-2.15452	--	--	--	--	--	--
	-0.0022	-0.68557	-0.00306	-1.67276	-0.00334	-2.12378	--	--	--	--	--	--
	-0.00221	-0.67639	-0.00307	-1.64891	-0.00335	-2.09292	--	--	--	--	--	--
	-0.00222	-0.66715	-0.00308	-1.62495	-0.00336	-2.06193	--	--	--	--	--	--
	-0.00223	-0.65785	-0.00309	-1.60088	-0.00337	-2.03083	--	--	--	--	--	--
	-0.00223	-0.6485	-0.0031	-1.57671	-0.00338	-1.99961	--	--	--	--	--	--
	-0.00224	-0.63908	-0.00311	-1.55245	-0.00339	-1.96827	--	--	--	--	--	--
	-0.00225	-0.62962	-0.00312	-1.52808	-0.0034	-1.93683	--	--	--	--	--	--
	-0.00225	-0.62009	-0.00313	-1.50363	-0.00342	-1.90529	--	--	--	--	--	--
	-0.00226	-0.61052	-0.00314	-1.47908	-0.00343	-1.87365	--	--	--	--	--	--
	-0.00227	-0.60089	-0.00315	-1.45444	-0.00344	-1.8419	--	--	--	--	--	--
	-0.00228	-0.59121	-0.00315	-1.42971	-0.00345	-1.81007	--	--	--	--	--	--
	-0.00228	-0.58148	-0.00316	-1.40491	-0.00346	-1.77814	--	--	--	--	--	--
	-0.00229	-0.57169	-0.00317	-1.38001	-0.00347	-1.74613	--	--	--	--	--	--
	-0.0023	-0.56186	-0.00318	-1.35505	-0.00348	-1.71403	--	--	--	--	--	--
	-0.0023	-0.55198	-0.00319	-1.33	-0.00349	-1.68186	--	--	--	--	--	--
	-0.00231	-0.54205	-0.0032	-1.30488	-0.0035	-1.6496	--	--	--	--	--	--
	-0.00232	-0.53208	-0.00321	-1.27969	-0.0035	-1.61727	--	--	--	--	--	--
	-0.00232	-0.52206	-0.00322	-1.25442	-0.00351	-1.58487	--	--	--	--	--	--
	-0.00233	-0.51199	-0.00323	-1.22909	-0.00352	-1.55241	--	--	--	--	--	--
	-0.00234	-0.50188	-0.00324	-1.2037	-0.00353	-1.51988	--	--	--	--	--	--
	-0.00234	-0.49172	-0.00324	-1.17824	-0.00354	-1.48728	--	--	--	--	--	--
	-0.00235	-0.48152	-0.00325	-1.15272	-0.00355	-1.45463	--	--	--	--	--	--
	-0.00236	-0.47128	-0.00326	-1.12715	-0.00356	-1.42192	--	--	--	--	--	--
	-0.00236	-0.461	-0.00327	-1.10151	-0.00357	-1.38916	--	--	--	--	--	--
	-0.00237	-0.45067	-0.00328	-1.07583	-0.00358	-1.35635	--	--	--	--	--	--
	-0.00238	-0.44031	-0.00329	-1.05009	-0.00359	-1.32349	--	--	--	--	--	--
	-0.00238	-0.42991	-0.0033	-1.0243	-0.0036	-1.29059	--	--	--	--	--	--
	-0.00239	-0.41946	-0.0033	-0.99847	-0.00361	-1.25764	--	--	--	--	--	--
	-0.0024	-0.40898	-0.00331	-0.97258	-0.00362	-1.22466	--	--	--	--	--	--
	-0.0024	-0.39846	-0.00332	-0.94666	-0.00363	-1.19164	--	--	--	--	--	--
	-0.00241	-0.38791	-0.00333	-0.92069	-0.00364	-1.15859	--	--	--	--	--	--
	-0.00241	-0.37731	-0.00334	-0.89469	-0.00364	-1.12551	--	--	--	--	--	--
	-0.00242	-0.36669	-0.00335	-0.86864	-0.00365	-1.0924	--	--	--	--	--	--
	-0.00243	-0.35602	-0.00335	-0.84256	-0.00366	-1.05926	--	--	--	--	--	--
	-0.00243	-0.34533	-0.00336	-0.81645	-0.00367	-1.02611	--	--	--	--	--	--
	-0.00244	-0.3346	-0.00337	-0.79031	-0.00368	-0.99293	--	--	--	--	--	--
	-0.00245	-0.32383	-0.00338	-0.76413	-0.00369	-0.95973	--	--	--	--	--	--
	-0.00245	-0.31304	-0.00339	-0.73793	-0.0037	-0.92652	--	--	--	--	--	--
	-0.00246	-0.30221	-0.00339	-0.7117	-0.00371	-0.8933	--	--	--	--	--	--
	-0.00246	-0.29135	-0.0034	-0.68545	-0.00371	-0.86007	--	--	--	--	--	--
	-0.00247	-0.28046	-0.00341	-0.65917	-0.00372	-0.82683	--	--	--	--	--	--
	-0.00248	-0.26954	-0.00342	-0.63288	-0.00373	-0.79358	--	--	--	--	--	--
	-0.00248	-0.25859	-0.00343	-0.60657	-0.00374	-0.76033	--	--	--	--	--	--
	-0.00249	-0.24762	-0.00343	-0.58023	-0.00375	-0.72708	--	--	--	--	--	--
	-0.00249	-0.23661	-0.00344	-0.55389	-0.00376	-0.69384	--	--	--	--	--	--
	-0.0025	-0.22558	-0.00345	-0.52753	-0.00376	-0.66059	--	--	--	--	--	--
	-0.00251	-0.21452	-0.00346	-0.50115	-0.00377	-0.62736	--	--	--	--	--	--
	-0.00251	-0.20343	-0.00346	-0.47477	-0.00378	-0.59413	--	--	--	--	--	--
	-0.00252	-0.19232	-0.00347	-0.44838	-0.00379	-0.56091	--	--	--	--	--	--
	-0.00252	-0.18118	-0.00348	-0.42198	-0.0038	-0.52771	--	--	--	--	--	--
	-0.00253	-0.17002	-0.00349	-0.39558	-0.0038	-0.49452	--	--	--	--	--	--
	-0.00253	-0.15884	-0.00349	-0.36918	-0.00381	-0.46135	--	--	--	--	--	--
	-0.00254	-0.14763	-0.0035	-0.34277	-0.00382	-0.4282	--	--	--	--	--	--
	-0.00255	-0.13639	-0.00351	-0.31636	-0.00383	-0.39507	--	--	--	--	--	--
	-0.00255	-0.12514	-0.00352	-0.28995	-0.00383	-0.36197	--	--	--	--	--	--
	-0.00256	-0.11386	-0.00352	-0.26355	-0.00384	-0.32889	--	--	--	--	--	--
	-0.00256	-0.10256	-0.00353	-0.23715	-0.00385	-0.29584	--	--	--	--	--	--
	-0.00257	-0.09124	-0.00354	-0.21075	-0.00386	-0.26282	--	--	--	--	--	--
	-0.00257	-0.0799	-0.00354	-0.18437	-0.00386	-0.22984	--	--	--	--	--	--
	-0.00258	-0.06855	-0.00355	-0.15799	-0.00387	-0.19688	--	--	--	--	--	--
	-0.00259	-0.05717	-0.00356	-0.13162	-0.00388	-0.16397	--	--	--	--	--	--
	-0.00259	-0.04577	-0.00356	-0.10527	-0.00389	-0.13109	--	--	--	--	--	--
	-0.0026	-0.03435	-0.00357	-0.07893	-0.00389	-0.09825	--	--	--	--	--	--
	-0.0026	-0.02292	-0.00358	-0.0526	-0.0039	-0.06546	--	--	--	--	--	--
	-0.00261	-0.01147	-0.00359	-0.02629	-0.00391	-0.03271	--	--	--	--	--	--
	-0.00261	-2.16012e-10	-0.00359	-2.97023e-10	-0.00392	-3.23801e-10

## Sheet: Figure S2c
Figure S2c
	x	y	z
	0.001	0.001	3.29017
	0.00100503	0.001	3.29944
	0.00101005	0.001	3.30869
	0.00101508	0.001	3.31791
	0.0010201	0.001	3.3271
	0.00102513	0.001	3.33627
	0.00103015	0.001	3.34541
	0.00103518	0.001	3.35453
	0.0010402	0.001	3.36363
	0.00104523	0.001	3.3727
	0.00105025	0.001	3.38174
	0.00105528	0.001	3.39077
	0.0010603	0.001	3.39976
	0.00106533	0.001	3.40874
	0.00107035	0.001	3.41769
	0.00107538	0.001	3.42661
	0.0010804	0.001	3.43552
	0.00108543	0.001	3.4444
	0.00109045	0.001	3.45326
	0.00109548	0.001	3.46209
	0.0011005	0.001	3.4709
	0.00110553	0.001	3.47969
	0.00111055	0.001	3.48846
	0.00111558	0.001	3.49721
	0.0011206	0.001	3.50593
	0.00112563	0.001	3.51464
	0.00113065	0.001	3.52332
	0.00113568	0.001	3.53198
	0.0011407	0.001	3.54062
	0.00114573	0.001	3.54923
	0.00115075	0.001	3.55783
	0.00115578	0.001	3.56641
	0.0011608	0.001	3.57496
	0.00116583	0.001	3.5835
	0.00117085	0.001	3.59201
	0.00117588	0.001	3.60051
	0.0011809	0.001	3.60898
	0.00118593	0.001	3.61744
	0.00119095	0.001	3.62587
	0.00119598	0.001	3.63429
	0.00120101	0.001	3.64268
	0.00120603	0.001	3.65106
	0.00121106	0.001	3.65942
	0.00121608	0.001	3.66776
	0.00122111	0.001	3.67608
	0.00122613	0.001	3.68438
	0.00123116	0.001	3.69266
	0.00123618	0.001	3.70092
	0.00124121	0.001	3.70917
	0.00124623	0.001	3.71739
	0.00125126	0.001	3.7256
	0.00125628	0.001	3.73379
	0.00126131	0.001	3.74197
	0.00126633	0.001	3.75012
	0.00127136	0.001	3.75826
	0.00127638	0.001	3.76638
	0.00128141	0.001	3.77448
	0.00128643	0.001	3.78257
	0.00129146	0.001	3.79063
	0.00129648	0.001	3.79868
	0.00130151	0.001	3.80672
	0.00130653	0.001	3.81473
	0.00131156	0.001	3.82273
	0.00131658	0.001	3.83072
	0.00132161	0.001	3.83868
	0.00132663	0.001	3.84663
	0.00133166	0.001	3.85457
	0.00133668	0.001	3.86248
	0.00134171	0.001	3.87039
	0.00134673	0.001	3.87827
	0.00135176	0.001	3.88614
	0.00135678	0.001	3.89399
	0.00136181	0.001	3.90183
	0.00136683	0.001	3.90965
	0.00137186	0.001	3.91746
	0.00137688	0.001	3.92525
	0.00138191	0.001	3.93302
	0.00138693	0.001	3.94078
	0.00139196	0.001	3.94853
	0.00139698	0.001	3.95626
	0.00140201	0.001	3.96397
	0.00140704	0.001	3.97167
	0.00141206	0.001	3.97935
	0.00141709	0.001	3.98702
	0.00142211	0.001	3.99468
	0.00142714	0.001	4.00232
	0.00143216	0.001	4.00994
	0.00143719	0.001	4.01756
	0.00144221	0.001	4.02515
	0.00144724	0.001	4.03273
	0.00145226	0.001	4.0403
	0.00145729	0.001	4.04786
	0.00146231	0.001	4.0554
	0.00146734	0.001	4.06292
	0.00147236	0.001	4.07043
	0.00147739	0.001	4.07793
	0.00148241	0.001	4.08542
	0.00148744	0.001	4.09289
	0.00149246	0.001	4.10035
	0.00149749	0.001	4.10779
	0.00150251	0.001	4.11522
	0.00150754	0.001	4.12264
	0.00151256	0.001	4.13004
	0.00151759	0.001	4.13743
	0.00152261	0.001	4.14481
	0.00152764	0.001	4.15217
	0.00153266	0.001	4.15952
	0.00153769	0.001	4.16686
	0.00154271	0.001	4.17418
	0.00154774	0.001	4.1815
	0.00155276	0.001	4.1888
	0.00155779	0.001	4.19608
	0.00156281	0.001	4.20336
	0.00156784	0.001	4.21062
	0.00157286	0.001	4.21787
	0.00157789	0.001	4.2251
	0.00158291	0.001	4.23233
	0.00158794	0.001	4.23954
	0.00159296	0.001	4.24674
	0.00159799	0.001	4.25393
	0.00160302	0.001	4.2611
	0.00160804	0.001	4.26827
	0.00161307	0.001	4.27542
	0.00161809	0.001	4.28256
	0.00162312	0.001	4.28968
	0.00162814	0.001	4.2968
	0.00163317	0.001	4.3039
	0.00163819	0.001	4.311
	0.00164322	0.001	4.31808
	0.00164824	0.001	4.32514
	0.00165327	0.001	4.3322
	0.00165829	0.001	4.33925
	0.00166332	0.001	4.34628
	0.00166834	0.001	4.35331
	0.00167337	0.001	4.36032
	0.00167839	0.001	4.36732
	0.00168342	0.001	4.37431
	0.00168844	0.001	4.38129
	0.00169347	0.001	4.38825
	0.00169849	0.001	4.39521
	0.00170352	0.001	4.40215
	0.00170854	0.001	4.40909
	0.00171357	0.001	4.41601
	0.00171859	0.001	4.42292
	0.00172362	0.001	4.42983
	0.00172864	0.001	4.43672
	0.00173367	0.001	4.4436
	0.00173869	0.001	4.45047
	0.00174372	0.001	4.45732
	0.00174874	0.001	4.46417
	0.00175377	0.001	4.47101
	0.00175879	0.001	4.47784
	0.00176382	0.001	4.48466
	0.00176884	0.001	4.49146
	0.00177387	0.001	4.49826
	0.00177889	0.001	4.50504
	0.00178392	0.001	4.51182
	0.00178894	0.001	4.51859
	0.00179397	0.001	4.52534
	0.00179899	0.001	4.53209
	0.00180402	0.001	4.53882
	0.00180905	0.001	4.54555
	0.00181407	0.001	4.55227
	0.0018191	0.001	4.55897
	0.00182412	0.001	4.56567
	0.00182915	0.001	4.57235
	0.00183417	0.001	4.57903
	0.0018392	0.001	4.5857
	0.00184422	0.001	4.59235
	0.00184925	0.001	4.599
	0.00185427	0.001	4.60564
	0.0018593	0.001	4.61227
	0.00186432	0.001	4.61889
	0.00186935	0.001	4.62549
	0.00187437	0.001	4.63209
	0.0018794	0.001	4.63868
	0.00188442	0.001	4.64527
	0.00188945	0.001	4.65184
	0.00189447	0.001	4.6584
	0.0018995	0.001	4.66495
	0.00190452	0.001	4.6715
	0.00190955	0.001	4.67803
	0.00191457	0.001	4.68456
	0.0019196	0.001	4.69107
	0.00192462	0.001	4.69758
	0.00192965	0.001	4.70408
	0.00193467	0.001	4.71057
	0.0019397	0.001	4.71705
	0.00194472	0.001	4.72352
	0.00194975	0.001	4.72999
	0.00195477	0.001	4.73644
	0.0019598	0.001	4.74289
	0.00196482	0.001	4.74932
	0.00196985	0.001	4.75575
	0.00197487	0.001	4.76217
	0.0019799	0.001	4.76858
	0.00198492	0.001	4.77498
	0.00198995	0.001	4.78138
	0.00199497	0.001	4.78776
	0.002	0.001	4.79414
	0.001	0.00101515	3.28398
	0.00100503	0.00101515	3.29327
	0.00101005	0.00101515	3.30253
	0.00101508	0.00101515	3.31177
	0.0010201	0.00101515	3.32098
	0.00102513	0.00101515	3.33016
	0.00103015	0.00101515	3.33932
	0.00103518	0.00101515	3.34846
	0.0010402	0.00101515	3.35757
	0.00104523	0.00101515	3.36666
	0.00105025	0.00101515	3.37572
	0.00105528	0.00101515	3.38476
	0.0010603	0.00101515	3.39377
	0.00106533	0.00101515	3.40276
	0.00107035	0.00101515	3.41173
	0.00107538	0.00101515	3.42067
	0.0010804	0.00101515	3.42959
	0.00108543	0.00101515	3.43848
	0.00109045	0.00101515	3.44736
	0.00109548	0.00101515	3.45621
	0.0011005	0.00101515	3.46503
	0.00110553	0.00101515	3.47384
	0.00111055	0.00101515	3.48262
	0.00111558	0.00101515	3.49138
	0.0011206	0.00101515	3.50012
	0.00112563	0.00101515	3.50884
	0.00113065	0.00101515	3.51753
	0.00113568	0.00101515	3.52621
	0.0011407	0.00101515	3.53486
	0.00114573	0.00101515	3.54349
	0.00115075	0.00101515	3.5521
	0.00115578	0.00101515	3.56069
	0.0011608	0.00101515	3.56926
	0.00116583	0.00101515	3.57781
	0.00117085	0.00101515	3.58634
	0.00117588	0.00101515	3.59485
	0.0011809	0.00101515	3.60334
	0.00118593	0.00101515	3.6118
	0.00119095	0.00101515	3.62025
	0.00119598	0.00101515	3.62868
	0.00120101	0.00101515	3.63709
	0.00120603	0.00101515	3.64548
	0.00121106	0.00101515	3.65385
	0.00121608	0.00101515	3.6622
	0.00122111	0.00101515	3.67053
	0.00122613	0.00101515	3.67885
	0.00123116	0.00101515	3.68714
	0.00123618	0.00101515	3.69542
	0.00124121	0.00101515	3.70368
	0.00124623	0.00101515	3.71191
	0.00125126	0.00101515	3.72014
	0.00125628	0.00101515	3.72834
	0.00126131	0.00101515	3.73652
	0.00126633	0.00101515	3.74469
	0.00127136	0.00101515	3.75284
	0.00127638	0.00101515	3.76097
	0.00128141	0.00101515	3.76908
	0.00128643	0.00101515	3.77718
	0.00129146	0.00101515	3.78526
	0.00129648	0.00101515	3.79332
	0.00130151	0.00101515	3.80137
	0.00130653	0.00101515	3.80939
	0.00131156	0.00101515	3.81741
	0.00131658	0.00101515	3.8254
	0.00132161	0.00101515	3.83338
	0.00132663	0.00101515	3.84134
	0.00133166	0.00101515	3.84928
	0.00133668	0.00101515	3.85721
	0.00134171	0.00101515	3.86512
	0.00134673	0.00101515	3.87302
	0.00135176	0.00101515	3.8809
	0.00135678	0.00101515	3.88876
	0.00136181	0.00101515	3.89661
	0.00136683	0.00101515	3.90444
	0.00137186	0.00101515	3.91226
	0.00137688	0.00101515	3.92006
	0.00138191	0.00101515	3.92784
	0.00138693	0.00101515	3.93561
	0.00139196	0.00101515	3.94337
	0.00139698	0.00101515	3.95111
	0.00140201	0.00101515	3.95883
	0.00140704	0.00101515	3.96654
	0.00141206	0.00101515	3.97424
	0.00141709	0.00101515	3.98192
	0.00142211	0.00101515	3.98958
	0.00142714	0.00101515	3.99723
	0.00143216	0.00101515	4.00487
	0.00143719	0.00101515	4.01249
	0.00144221	0.00101515	4.02009
	0.00144724	0.00101515	4.02768
	0.00145226	0.00101515	4.03526
	0.00145729	0.00101515	4.04283
	0.00146231	0.00101515	4.05037
	0.00146734	0.00101515	4.05791
	0.00147236	0.00101515	4.06543
	0.00147739	0.00101515	4.07294
	0.00148241	0.00101515	4.08043
	0.00148744	0.00101515	4.08791
	0.00149246	0.00101515	4.09538
	0.00149749	0.00101515	4.10283
	0.00150251	0.00101515	4.11027
	0.00150754	0.00101515	4.1177
	0.00151256	0.00101515	4.12511
	0.00151759	0.00101515	4.13251
	0.00152261	0.00101515	4.13989
	0.00152764	0.00101515	4.14727
	0.00153266	0.00101515	4.15462
	0.00153769	0.00101515	4.16197
	0.00154271	0.00101515	4.16931
	0.00154774	0.00101515	4.17663
	0.00155276	0.00101515	4.18393
	0.00155779	0.00101515	4.19123
	0.00156281	0.00101515	4.19851
	0.00156784	0.00101515	4.20578
	0.00157286	0.00101515	4.21304
	0.00157789	0.00101515	4.22028
	0.00158291	0.00101515	4.22752
	0.00158794	0.00101515	4.23474
	0.00159296	0.00101515	4.24194
	0.00159799	0.00101515	4.24914
	0.00160302	0.00101515	4.25632
	0.00160804	0.00101515	4.26349
	0.00161307	0.00101515	4.27065
	0.00161809	0.00101515	4.2778
	0.00162312	0.00101515	4.28494
	0.00162814	0.00101515	4.29206
	0.00163317	0.00101515	4.29917
	0.00163819	0.00101515	4.30627
	0.00164322	0.00101515	4.31336
	0.00164824	0.00101515	4.32044
	0.00165327	0.00101515	4.3275
	0.00165829	0.00101515	4.33455
	0.00166332	0.00101515	4.3416
	0.00166834	0.00101515	4.34863
	0.00167337	0.00101515	4.35565
	0.00167839	0.00101515	4.36265
	0.00168342	0.00101515	4.36965
	0.00168844	0.00101515	4.37664
	0.00169347	0.00101515	4.38361
	0.00169849	0.00101515	4.39057
	0.00170352	0.00101515	4.39753
	0.00170854	0.00101515	4.40447
	0.00171357	0.00101515	4.4114
	0.00171859	0.00101515	4.41832
	0.00172362	0.00101515	4.42523
	0.00172864	0.00101515	4.43213
	0.00173367	0.00101515	4.43901
	0.00173869	0.00101515	4.44589
	0.00174372	0.00101515	4.45276
	0.00174874	0.00101515	4.45961
	0.00175377	0.00101515	4.46646
	0.00175879	0.00101515	4.47329
	0.00176382	0.00101515	4.48011
	0.00176884	0.00101515	4.48693
	0.00177387	0.00101515	4.49373
	0.00177889	0.00101515	4.50052
	0.00178392	0.00101515	4.50731
	0.00178894	0.00101515	4.51408
	0.00179397	0.00101515	4.52084
	0.00179899	0.00101515	4.52759
	0.00180402	0.00101515	4.53434
	0.00180905	0.00101515	4.54107
	0.00181407	0.00101515	4.54779
	0.0018191	0.00101515	4.5545
	0.00182412	0.00101515	4.56121
	0.00182915	0.00101515	4.5679
	0.00183417	0.00101515	4.57458
	0.0018392	0.00101515	4.58126
	0.00184422	0.00101515	4.58792
	0.00184925	0.00101515	4.59457
	0.00185427	0.00101515	4.60122
	0.0018593	0.00101515	4.60785
	0.00186432	0.00101515	4.61448
	0.00186935	0.00101515	4.62109
	0.00187437	0.00101515	4.6277
	0.0018794	0.00101515	4.63429
	0.00188442	0.00101515	4.64088
	0.00188945	0.00101515	4.64746
	0.00189447	0.00101515	4.65403
	0.0018995	0.00101515	4.66059
	0.00190452	0.00101515	4.66714
	0.00190955	0.00101515	4.67368
	0.00191457	0.00101515	4.68021
	0.0019196	0.00101515	4.68673
	0.00192462	0.00101515	4.69325
	0.00192965	0.00101515	4.69975
	0.00193467	0.00101515	4.70625
	0.0019397	0.00101515	4.71273
	0.00194472	0.00101515	4.71921
	0.00194975	0.00101515	4.72568
	0.00195477	0.00101515	4.73214
	0.0019598	0.00101515	4.73859
	0.00196482	0.00101515	4.74503
	0.00196985	0.00101515	4.75147
	0.00197487	0.00101515	4.75789
	0.0019799	0.00101515	4.76431
	0.00198492	0.00101515	4.77072
	0.00198995	0.00101515	4.77712
	0.00199497	0.00101515	4.78351
	0.002	0.00101515	4.78989
	0.001	0.0010303	3.27768
	0.00100503	0.0010303	3.28699
	0.00101005	0.0010303	3.29627
	0.00101508	0.0010303	3.30552
	0.0010201	0.0010303	3.31475
	0.00102513	0.0010303	3.32395
	0.00103015	0.0010303	3.33313
	0.00103518	0.0010303	3.34228
	0.0010402	0.0010303	3.35141
	0.00104523	0.0010303	3.36051
	0.00105025	0.0010303	3.36959
	0.00105528	0.0010303	3.37865
	0.0010603	0.0010303	3.38768
	0.00106533	0.0010303	3.39668
	0.00107035	0.0010303	3.40566
	0.00107538	0.0010303	3.41462
	0.0010804	0.0010303	3.42356
	0.00108543	0.0010303	3.43247
	0.00109045	0.0010303	3.44136
	0.00109548	0.0010303	3.45022
	0.0011005	0.0010303	3.45907
	0.00110553	0.0010303	3.46789
	0.00111055	0.0010303	3.47668
	0.00111558	0.0010303	3.48546
	0.0011206	0.0010303	3.49421
	0.00112563	0.0010303	3.50295
	0.00113065	0.0010303	3.51166
	0.00113568	0.0010303	3.52034
	0.0011407	0.0010303	3.52901
	0.00114573	0.0010303	3.53766
	0.00115075	0.0010303	3.54628
	0.00115578	0.0010303	3.55489
	0.0011608	0.0010303	3.56347
	0.00116583	0.0010303	3.57203
	0.00117085	0.0010303	3.58057
	0.00117588	0.0010303	3.5891
	0.0011809	0.0010303	3.5976
	0.00118593	0.0010303	3.60608
	0.00119095	0.0010303	3.61454
	0.00119598	0.0010303	3.62298
	0.00120101	0.0010303	3.63141
	0.00120603	0.0010303	3.63981
	0.00121106	0.0010303	3.64819
	0.00121608	0.0010303	3.65656
	0.00122111	0.0010303	3.6649
	0.00122613	0.0010303	3.67323
	0.00123116	0.0010303	3.68153
	0.00123618	0.0010303	3.68982
	0.00124121	0.0010303	3.69809
	0.00124623	0.0010303	3.70634
	0.00125126	0.0010303	3.71458
	0.00125628	0.0010303	3.72279
	0.00126131	0.0010303	3.73099
	0.00126633	0.0010303	3.73917
	0.00127136	0.0010303	3.74733
	0.00127638	0.0010303	3.75547
	0.00128141	0.0010303	3.7636
	0.00128643	0.0010303	3.77171
	0.00129146	0.0010303	3.7798
	0.00129648	0.0010303	3.78787
	0.00130151	0.0010303	3.79593
	0.00130653	0.0010303	3.80397
	0.00131156	0.0010303	3.81199
	0.00131658	0.0010303	3.82
	0.00132161	0.0010303	3.82798
	0.00132663	0.0010303	3.83596
	0.00133166	0.0010303	3.84391
	0.00133668	0.0010303	3.85185
	0.00134171	0.0010303	3.85977
	0.00134673	0.0010303	3.86768
	0.00135176	0.0010303	3.87557
	0.00135678	0.0010303	3.88345
	0.00136181	0.0010303	3.8913
	0.00136683	0.0010303	3.89915
	0.00137186	0.0010303	3.90697
	0.00137688	0.0010303	3.91478
	0.00138191	0.0010303	3.92258
	0.00138693	0.0010303	3.93036
	0.00139196	0.0010303	3.93813
	0.00139698	0.0010303	3.94588
	0.00140201	0.0010303	3.95361
	0.00140704	0.0010303	3.96133
	0.00141206	0.0010303	3.96903
	0.00141709	0.0010303	3.97672
	0.00142211	0.0010303	3.9844
	0.00142714	0.0010303	3.99206
	0.00143216	0.0010303	3.9997
	0.00143719	0.0010303	4.00733
	0.00144221	0.0010303	4.01495
	0.00144724	0.0010303	4.02255
	0.00145226	0.0010303	4.03014
	0.00145729	0.0010303	4.03771
	0.00146231	0.0010303	4.04527
	0.00146734	0.0010303	4.05281
	0.00147236	0.0010303	4.06035
	0.00147739	0.0010303	4.06786
	0.00148241	0.0010303	4.07537
	0.00148744	0.0010303	4.08285
	0.00149246	0.0010303	4.09033
	0.00149749	0.0010303	4.09779
	0.00150251	0.0010303	4.10524
	0.00150754	0.0010303	4.11267
	0.00151256	0.0010303	4.1201
	0.00151759	0.0010303	4.1275
	0.00152261	0.0010303	4.1349
	0.00152764	0.0010303	4.14228
	0.00153266	0.0010303	4.14965
	0.00153769	0.0010303	4.157
	0.00154271	0.0010303	4.16435
	0.00154774	0.0010303	4.17168
	0.00155276	0.0010303	4.17899
	0.00155779	0.0010303	4.1863
	0.00156281	0.0010303	4.19359
	0.00156784	0.0010303	4.20087
	0.00157286	0.0010303	4.20813
	0.00157789	0.0010303	4.21538
	0.00158291	0.0010303	4.22263
	0.00158794	0.0010303	4.22985
	0.00159296	0.0010303	4.23707
	0.00159799	0.0010303	4.24427
	0.00160302	0.0010303	4.25147
	0.00160804	0.0010303	4.25865
	0.00161307	0.0010303	4.26581
	0.00161809	0.0010303	4.27297
	0.00162312	0.0010303	4.28011
	0.00162814	0.0010303	4.28724
	0.00163317	0.0010303	4.29436
	0.00163819	0.0010303	4.30147
	0.00164322	0.0010303	4.30857
	0.00164824	0.0010303	4.31565
	0.00165327	0.0010303	4.32272
	0.00165829	0.0010303	4.32979
	0.00166332	0.0010303	4.33684
	0.00166834	0.0010303	4.34387
	0.00167337	0.0010303	4.3509
	0.00167839	0.0010303	4.35792
	0.00168342	0.0010303	4.36492
	0.00168844	0.0010303	4.37191
	0.00169347	0.0010303	4.3789
	0.00169849	0.0010303	4.38587
	0.00170352	0.0010303	4.39283
	0.00170854	0.0010303	4.39978
	0.00171357	0.0010303	4.40671
	0.00171859	0.0010303	4.41364
	0.00172362	0.0010303	4.42056
	0.00172864	0.0010303	4.42746
	0.00173367	0.0010303	4.43436
	0.00173869	0.0010303	4.44124
	0.00174372	0.0010303	4.44811
	0.00174874	0.0010303	4.45498
	0.00175377	0.0010303	4.46183
	0.00175879	0.0010303	4.46867
	0.00176382	0.0010303	4.4755
	0.00176884	0.0010303	4.48232
	0.00177387	0.0010303	4.48913
	0.00177889	0.0010303	4.49593
	0.00178392	0.0010303	4.50272
	0.00178894	0.0010303	4.5095
	0.00179397	0.0010303	4.51627
	0.00179899	0.0010303	4.52303
	0.00180402	0.0010303	4.52978
	0.00180905	0.0010303	4.53652
	0.00181407	0.0010303	4.54325
	0.0018191	0.0010303	4.54997
	0.00182412	0.0010303	4.55667
	0.00182915	0.0010303	4.56337
	0.00183417	0.0010303	4.57006
	0.0018392	0.0010303	4.57674
	0.00184422	0.0010303	4.58341
	0.00184925	0.0010303	4.59007
	0.00185427	0.0010303	4.59672
	0.0018593	0.0010303	4.60336
	0.00186432	0.0010303	4.61
	0.00186935	0.0010303	4.61662
	0.00187437	0.0010303	4.62323
	0.0018794	0.0010303	4.62983
	0.00188442	0.0010303	4.63643
	0.00188945	0.0010303	4.64301
	0.00189447	0.0010303	4.64959
	0.0018995	0.0010303	4.65615
	0.00190452	0.0010303	4.66271
	0.00190955	0.0010303	4.66926
	0.00191457	0.0010303	4.67579
	0.0019196	0.0010303	4.68232
	0.00192462	0.0010303	4.68884
	0.00192965	0.0010303	4.69535
	0.00193467	0.0010303	4.70186
	0.0019397	0.0010303	4.70835
	0.00194472	0.0010303	4.71483
	0.00194975	0.0010303	4.72131
	0.00195477	0.0010303	4.72777
	0.0019598	0.0010303	4.73423
	0.00196482	0.0010303	4.74068
	0.00196985	0.0010303	4.74712
	0.00197487	0.0010303	4.75355
	0.0019799	0.0010303	4.75997
	0.00198492	0.0010303	4.76638
	0.00198995	0.0010303	4.77279
	0.00199497	0.0010303	4.77919
	0.002	0.0010303	4.78557
	0.001	0.00104545	3.27128
	0.00100503	0.00104545	3.2806
	0.00101005	0.00104545	3.2899
	0.00101508	0.00104545	3.29917
	0.0010201	0.00104545	3.30842
	0.00102513	0.00104545	3.31764
	0.00103015	0.00104545	3.32683
	0.00103518	0.00104545	3.336
	0.0010402	0.00104545	3.34515
	0.00104523	0.00104545	3.35427
	0.00105025	0.00104545	3.36336
	0.00105528	0.00104545	3.37244
	0.0010603	0.00104545	3.38148
	0.00106533	0.00104545	3.3905
	0.00107035	0.00104545	3.3995
	0.00107538	0.00104545	3.40848
	0.0010804	0.00104545	3.41743
	0.00108543	0.00104545	3.42636
	0.00109045	0.00104545	3.43526
	0.00109548	0.00104545	3.44414
	0.0011005	0.00104545	3.453
	0.00110553	0.00104545	3.46184
	0.00111055	0.00104545	3.47065
	0.00111558	0.00104545	3.47944
	0.0011206	0.00104545	3.48821
	0.00112563	0.00104545	3.49696
	0.00113065	0.00104545	3.50568
	0.00113568	0.00104545	3.51438
	0.0011407	0.00104545	3.52307
	0.00114573	0.00104545	3.53173
	0.00115075	0.00104545	3.54037
	0.00115578	0.00104545	3.54898
	0.0011608	0.00104545	3.55758
	0.00116583	0.00104545	3.56616
	0.00117085	0.00104545	3.57471
	0.00117588	0.00104545	3.58325
	0.0011809	0.00104545	3.59177
	0.00118593	0.00104545	3.60026
	0.00119095	0.00104545	3.60874
	0.00119598	0.00104545	3.61719
	0.00120101	0.00104545	3.62563
	0.00120603	0.00104545	3.63404
	0.00121106	0.00104545	3.64244
	0.00121608	0.00104545	3.65082
	0.00122111	0.00104545	3.65918
	0.00122613	0.00104545	3.66751
	0.00123116	0.00104545	3.67583
	0.00123618	0.00104545	3.68414
	0.00124121	0.00104545	3.69242
	0.00124623	0.00104545	3.70068
	0.00125126	0.00104545	3.70893
	0.00125628	0.00104545	3.71716
	0.00126131	0.00104545	3.72537
	0.00126633	0.00104545	3.73356
	0.00127136	0.00104545	3.74173
	0.00127638	0.00104545	3.74989
	0.00128141	0.00104545	3.75802
	0.00128643	0.00104545	3.76614
	0.00129146	0.00104545	3.77425
	0.00129648	0.00104545	3.78233
	0.00130151	0.00104545	3.7904
	0.00130653	0.00104545	3.79845
	0.00131156	0.00104545	3.80649
	0.00131658	0.00104545	3.8145
	0.00132161	0.00104545	3.8225
	0.00132663	0.00104545	3.83049
	0.00133166	0.00104545	3.83845
	0.00133668	0.00104545	3.8464
	0.00134171	0.00104545	3.85434
	0.00134673	0.00104545	3.86226
	0.00135176	0.00104545	3.87016
	0.00135678	0.00104545	3.87804
	0.00136181	0.00104545	3.88591
	0.00136683	0.00104545	3.89377
	0.00137186	0.00104545	3.9016
	0.00137688	0.00104545	3.90943
	0.00138191	0.00104545	3.91723
	0.00138693	0.00104545	3.92502
	0.00139196	0.00104545	3.9328
	0.00139698	0.00104545	3.94056
	0.00140201	0.00104545	3.9483
	0.00140704	0.00104545	3.95603
	0.00141206	0.00104545	3.96375
	0.00141709	0.00104545	3.97145
	0.00142211	0.00104545	3.97913
	0.00142714	0.00104545	3.9868
	0.00143216	0.00104545	3.99446
	0.00143719	0.00104545	4.0021
	0.00144221	0.00104545	4.00972
	0.00144724	0.00104545	4.01734
	0.00145226	0.00104545	4.02493
	0.00145729	0.00104545	4.03252
	0.00146231	0.00104545	4.04008
	0.00146734	0.00104545	4.04764
	0.00147236	0.00104545	4.05518
	0.00147739	0.00104545	4.0627
	0.00148241	0.00104545	4.07022
	0.00148744	0.00104545	4.07772
	0.00149246	0.00104545	4.0852
	0.00149749	0.00104545	4.09267
	0.00150251	0.00104545	4.10013
	0.00150754	0.00104545	4.10757
	0.00151256	0.00104545	4.115
	0.00151759	0.00104545	4.12242
	0.00152261	0.00104545	4.12983
	0.00152764	0.00104545	4.13722
	0.00153266	0.00104545	4.14459
	0.00153769	0.00104545	4.15196
	0.00154271	0.00104545	4.15931
	0.00154774	0.00104545	4.16665
	0.00155276	0.00104545	4.17397
	0.00155779	0.00104545	4.18128
	0.00156281	0.00104545	4.18858
	0.00156784	0.00104545	4.19587
	0.00157286	0.00104545	4.20315
	0.00157789	0.00104545	4.21041
	0.00158291	0.00104545	4.21766
	0.00158794	0.00104545	4.22489
	0.00159296	0.00104545	4.23212
	0.00159799	0.00104545	4.23933
	0.00160302	0.00104545	4.24653
	0.00160804	0.00104545	4.25372
	0.00161307	0.00104545	4.26089
	0.00161809	0.00104545	4.26806
	0.00162312	0.00104545	4.27521
	0.00162814	0.00104545	4.28235
	0.00163317	0.00104545	4.28948
	0.00163819	0.00104545	4.29659
	0.00164322	0.00104545	4.3037
	0.00164824	0.00104545	4.31079
	0.00165327	0.00104545	4.31787
	0.00165829	0.00104545	4.32494
	0.00166332	0.00104545	4.332
	0.00166834	0.00104545	4.33904
	0.00167337	0.00104545	4.34608
	0.00167839	0.00104545	4.3531
	0.00168342	0.00104545	4.36011
	0.00168844	0.00104545	4.36712
	0.00169347	0.00104545	4.3741
	0.00169849	0.00104545	4.38108
	0.00170352	0.00104545	4.38805
	0.00170854	0.00104545	4.39501
	0.00171357	0.00104545	4.40195
	0.00171859	0.00104545	4.40889
	0.00172362	0.00104545	4.41581
	0.00172864	0.00104545	4.42272
	0.00173367	0.00104545	4.42963
	0.00173869	0.00104545	4.43652
	0.00174372	0.00104545	4.4434
	0.00174874	0.00104545	4.45027
	0.00175377	0.00104545	4.45713
	0.00175879	0.00104545	4.46397
	0.00176382	0.00104545	4.47081
	0.00176884	0.00104545	4.47764
	0.00177387	0.00104545	4.48446
	0.00177889	0.00104545	4.49127
	0.00178392	0.00104545	4.49806
	0.00178894	0.00104545	4.50485
	0.00179397	0.00104545	4.51162
	0.00179899	0.00104545	4.51839
	0.00180402	0.00104545	4.52515
	0.00180905	0.00104545	4.53189
	0.00181407	0.00104545	4.53863
	0.0018191	0.00104545	4.54535
	0.00182412	0.00104545	4.55207
	0.00182915	0.00104545	4.55878
	0.00183417	0.00104545	4.56547
	0.0018392	0.00104545	4.57216
	0.00184422	0.00104545	4.57884
	0.00184925	0.00104545	4.5855
	0.00185427	0.00104545	4.59216
	0.0018593	0.00104545	4.59881
	0.00186432	0.00104545	4.60545
	0.00186935	0.00104545	4.61207
	0.00187437	0.00104545	4.61869
	0.0018794	0.00104545	4.6253
	0.00188442	0.00104545	4.6319
	0.00188945	0.00104545	4.63849
	0.00189447	0.00104545	4.64507
	0.0018995	0.00104545	4.65165
	0.00190452	0.00104545	4.65821
	0.00190955	0.00104545	4.66476
	0.00191457	0.00104545	4.67131
	0.0019196	0.00104545	4.67784
	0.00192462	0.00104545	4.68437
	0.00192965	0.00104545	4.69089
	0.00193467	0.00104545	4.69739
	0.0019397	0.00104545	4.70389
	0.00194472	0.00104545	4.71038
	0.00194975	0.00104545	4.71686
	0.00195477	0.00104545	4.72334
	0.0019598	0.00104545	4.7298
	0.00196482	0.00104545	4.73625
	0.00196985	0.00104545	4.7427
	0.00197487	0.00104545	4.74914
	0.0019799	0.00104545	4.75556
	0.00198492	0.00104545	4.76198
	0.00198995	0.00104545	4.76839
	0.00199497	0.00104545	4.7748
	0.002	0.00104545	4.78119
	0.001	0.00106061	3.26477
	0.00100503	0.00106061	3.27411
	0.00101005	0.00106061	3.28343
	0.00101508	0.00106061	3.29272
	0.0010201	0.00106061	3.30198
	0.00102513	0.00106061	3.31122
	0.00103015	0.00106061	3.32043
	0.00103518	0.00106061	3.32962
	0.0010402	0.00106061	3.33878
	0.00104523	0.00106061	3.34792
	0.00105025	0.00106061	3.35703
	0.00105528	0.00106061	3.36612
	0.0010603	0.00106061	3.37518
	0.00106533	0.00106061	3.38422
	0.00107035	0.00106061	3.39324
	0.00107538	0.00106061	3.40223
	0.0010804	0.00106061	3.4112
	0.00108543	0.00106061	3.42014
	0.00109045	0.00106061	3.42906
	0.00109548	0.00106061	3.43796
	0.0011005	0.00106061	3.44683
	0.00110553	0.00106061	3.45568
	0.00111055	0.00106061	3.46451
	0.00111558	0.00106061	3.47332
	0.0011206	0.00106061	3.4821
	0.00112563	0.00106061	3.49087
	0.00113065	0.00106061	3.49961
	0.00113568	0.00106061	3.50833
	0.0011407	0.00106061	3.51702
	0.00114573	0.00106061	3.5257
	0.00115075	0.00106061	3.53435
	0.00115578	0.00106061	3.54298
	0.0011608	0.00106061	3.5516
	0.00116583	0.00106061	3.56019
	0.00117085	0.00106061	3.56876
	0.00117588	0.00106061	3.57731
	0.0011809	0.00106061	3.58584
	0.00118593	0.00106061	3.59435
	0.00119095	0.00106061	3.60284
	0.00119598	0.00106061	3.61131
	0.00120101	0.00106061	3.61975
	0.00120603	0.00106061	3.62818
	0.00121106	0.00106061	3.63659
	0.00121608	0.00106061	3.64499
	0.00122111	0.00106061	3.65336
	0.00122613	0.00106061	3.66171
	0.00123116	0.00106061	3.67004
	0.00123618	0.00106061	3.67836
	0.00124121	0.00106061	3.68665
	0.00124623	0.00106061	3.69493
	0.00125126	0.00106061	3.70319
	0.00125628	0.00106061	3.71143
	0.00126131	0.00106061	3.71965
	0.00126633	0.00106061	3.72785
	0.00127136	0.00106061	3.73604
	0.00127638	0.00106061	3.74421
	0.00128141	0.00106061	3.75236
	0.00128643	0.00106061	3.76049
	0.00129146	0.00106061	3.76861
	0.00129648	0.00106061	3.7767
	0.00130151	0.00106061	3.78478
	0.00130653	0.00106061	3.79285
	0.00131156	0.00106061	3.80089
	0.00131658	0.00106061	3.80892
	0.00132161	0.00106061	3.81693
	0.00132663	0.00106061	3.82493
	0.00133166	0.00106061	3.83291
	0.00133668	0.00106061	3.84087
	0.00134171	0.00106061	3.84881
	0.00134673	0.00106061	3.85674
	0.00135176	0.00106061	3.86466
	0.00135678	0.00106061	3.87255
	0.00136181	0.00106061	3.88043
	0.00136683	0.00106061	3.8883
	0.00137186	0.00106061	3.89615
	0.00137688	0.00106061	3.90398
	0.00138191	0.00106061	3.9118
	0.00138693	0.00106061	3.9196
	0.00139196	0.00106061	3.92739
	0.00139698	0.00106061	3.93516
	0.00140201	0.00106061	3.94291
	0.00140704	0.00106061	3.95065
	0.00141206	0.00106061	3.95838
	0.00141709	0.00106061	3.96609
	0.00142211	0.00106061	3.97378
	0.00142714	0.00106061	3.98146
	0.00143216	0.00106061	3.98913
	0.00143719	0.00106061	3.99678
	0.00144221	0.00106061	4.00441
	0.00144724	0.00106061	4.01204
	0.00145226	0.00106061	4.01964
	0.00145729	0.00106061	4.02724
	0.00146231	0.00106061	4.03481
	0.00146734	0.00106061	4.04238
	0.00147236	0.00106061	4.04993
	0.00147739	0.00106061	4.05747
	0.00148241	0.00106061	4.06499
	0.00148744	0.00106061	4.0725
	0.00149246	0.00106061	4.07999
	0.00149749	0.00106061	4.08747
	0.00150251	0.00106061	4.09494
	0.00150754	0.00106061	4.10239
	0.00151256	0.00106061	4.10983
	0.00151759	0.00106061	4.11726
	0.00152261	0.00106061	4.12467
	0.00152764	0.00106061	4.13207
	0.00153266	0.00106061	4.13946
	0.00153769	0.00106061	4.14683
	0.00154271	0.00106061	4.15419
	0.00154774	0.00106061	4.16154
	0.00155276	0.00106061	4.16887
	0.00155779	0.00106061	4.17619
	0.00156281	0.00106061	4.1835
	0.00156784	0.00106061	4.1908
	0.00157286	0.00106061	4.19808
	0.00157789	0.00106061	4.20535
	0.00158291	0.00106061	4.21261
	0.00158794	0.00106061	4.21986
	0.00159296	0.00106061	4.22709
	0.00159799	0.00106061	4.23431
	0.00160302	0.00106061	4.24152
	0.00160804	0.00106061	4.24871
	0.00161307	0.00106061	4.2559
	0.00161809	0.00106061	4.26307
	0.00162312	0.00106061	4.27023
	0.00162814	0.00106061	4.27738
	0.00163317	0.00106061	4.28451
	0.00163819	0.00106061	4.29164
	0.00164322	0.00106061	4.29875
	0.00164824	0.00106061	4.30585
	0.00165327	0.00106061	4.31294
	0.00165829	0.00106061	4.32002
	0.00166332	0.00106061	4.32708
	0.00166834	0.00106061	4.33414
	0.00167337	0.00106061	4.34118
	0.00167839	0.00106061	4.34821
	0.00168342	0.00106061	4.35523
	0.00168844	0.00106061	4.36224
	0.00169347	0.00106061	4.36924
	0.00169849	0.00106061	4.37622
	0.00170352	0.00106061	4.3832
	0.00170854	0.00106061	4.39016
	0.00171357	0.00106061	4.39712
	0.00171859	0.00106061	4.40406
	0.00172362	0.00106061	4.41099
	0.00172864	0.00106061	4.41791
	0.00173367	0.00106061	4.42482
	0.00173869	0.00106061	4.43172
	0.00174372	0.00106061	4.43861
	0.00174874	0.00106061	4.44548
	0.00175377	0.00106061	4.45235
	0.00175879	0.00106061	4.45921
	0.00176382	0.00106061	4.46605
	0.00176884	0.00106061	4.47289
	0.00177387	0.00106061	4.47971
	0.00177889	0.00106061	4.48653
	0.00178392	0.00106061	4.49333
	0.00178894	0.00106061	4.50012
	0.00179397	0.00106061	4.50691
	0.00179899	0.00106061	4.51368
	0.00180402	0.00106061	4.52044
	0.00180905	0.00106061	4.5272
	0.00181407	0.00106061	4.53394
	0.0018191	0.00106061	4.54067
	0.00182412	0.00106061	4.54739
	0.00182915	0.00106061	4.55411
	0.00183417	0.00106061	4.56081
	0.0018392	0.00106061	4.5675
	0.00184422	0.00106061	4.57419
	0.00184925	0.00106061	4.58086
	0.00185427	0.00106061	4.58753
	0.0018593	0.00106061	4.59418
	0.00186432	0.00106061	4.60082
	0.00186935	0.00106061	4.60746
	0.00187437	0.00106061	4.61409
	0.0018794	0.00106061	4.6207
	0.00188442	0.00106061	4.62731
	0.00188945	0.00106061	4.63391
	0.00189447	0.00106061	4.64049
	0.0018995	0.00106061	4.64707
	0.00190452	0.00106061	4.65364
	0.00190955	0.00106061	4.6602
	0.00191457	0.00106061	4.66675
	0.0019196	0.00106061	4.67329
	0.00192462	0.00106061	4.67983
	0.00192965	0.00106061	4.68635
	0.00193467	0.00106061	4.69286
	0.0019397	0.00106061	4.69937
	0.00194472	0.00106061	4.70586
	0.00194975	0.00106061	4.71235
	0.00195477	0.00106061	4.71883
	0.0019598	0.00106061	4.7253
	0.00196482	0.00106061	4.73176
	0.00196985	0.00106061	4.73821
	0.00197487	0.00106061	4.74465
	0.0019799	0.00106061	4.75109
	0.00198492	0.00106061	4.75751
	0.00198995	0.00106061	4.76393
	0.00199497	0.00106061	4.77034
	0.002	0.00106061	4.77674
	0.001	0.00107576	3.25815
	0.00100503	0.00107576	3.26751
	0.00101005	0.00107576	3.27685
	0.00101508	0.00107576	3.28616
	0.0010201	0.00107576	3.29544
	0.00102513	0.00107576	3.3047
	0.00103015	0.00107576	3.31393
	0.00103518	0.00107576	3.32313
	0.0010402	0.00107576	3.33231
	0.00104523	0.00107576	3.34147
	0.00105025	0.00107576	3.3506
	0.00105528	0.00107576	3.3597
	0.0010603	0.00107576	3.36879
	0.00106533	0.00107576	3.37784
	0.00107035	0.00107576	3.38687
	0.00107538	0.00107576	3.39588
	0.0010804	0.00107576	3.40487
	0.00108543	0.00107576	3.41383
	0.00109045	0.00107576	3.42276
	0.00109548	0.00107576	3.43168
	0.0011005	0.00107576	3.44057
	0.00110553	0.00107576	3.44943
	0.00111055	0.00107576	3.45828
	0.00111558	0.00107576	3.4671
	0.0011206	0.00107576	3.4759
	0.00112563	0.00107576	3.48468
	0.00113065	0.00107576	3.49344
	0.00113568	0.00107576	3.50217
	0.0011407	0.00107576	3.51088
	0.00114573	0.00107576	3.51957
	0.00115075	0.00107576	3.52824
	0.00115578	0.00107576	3.53689
	0.0011608	0.00107576	3.54552
	0.00116583	0.00107576	3.55412
	0.00117085	0.00107576	3.56271
	0.00117588	0.00107576	3.57127
	0.0011809	0.00107576	3.57981
	0.00118593	0.00107576	3.58834
	0.00119095	0.00107576	3.59684
	0.00119598	0.00107576	3.60532
	0.00120101	0.00107576	3.61379
	0.00120603	0.00107576	3.62223
	0.00121106	0.00107576	3.63066
	0.00121608	0.00107576	3.63906
	0.00122111	0.00107576	3.64745
	0.00122613	0.00107576	3.65581
	0.00123116	0.00107576	3.66416
	0.00123618	0.00107576	3.67249
	0.00124121	0.00107576	3.68079
	0.00124623	0.00107576	3.68908
	0.00125126	0.00107576	3.69736
	0.00125628	0.00107576	3.70561
	0.00126131	0.00107576	3.71384
	0.00126633	0.00107576	3.72206
	0.00127136	0.00107576	3.73026
	0.00127638	0.00107576	3.73844
	0.00128141	0.00107576	3.7466
	0.00128643	0.00107576	3.75475
	0.00129146	0.00107576	3.76288
	0.00129648	0.00107576	3.77099
	0.00130151	0.00107576	3.77908
	0.00130653	0.00107576	3.78715
	0.00131156	0.00107576	3.79521
	0.00131658	0.00107576	3.80325
	0.00132161	0.00107576	3.81128
	0.00132663	0.00107576	3.81928
	0.00133166	0.00107576	3.82727
	0.00133668	0.00107576	3.83525
	0.00134171	0.00107576	3.8432
	0.00134673	0.00107576	3.85114
	0.00135176	0.00107576	3.85907
	0.00135678	0.00107576	3.86698
	0.00136181	0.00107576	3.87487
	0.00136683	0.00107576	3.88274
	0.00137186	0.00107576	3.8906
	0.00137688	0.00107576	3.89845
	0.00138191	0.00107576	3.90628
	0.00138693	0.00107576	3.91409
	0.00139196	0.00107576	3.92189
	0.00139698	0.00107576	3.92967
	0.00140201	0.00107576	3.93743
	0.00140704	0.00107576	3.94519
	0.00141206	0.00107576	3.95292
	0.00141709	0.00107576	3.96064
	0.00142211	0.00107576	3.96835
	0.00142714	0.00107576	3.97604
	0.00143216	0.00107576	3.98371
	0.00143719	0.00107576	3.99138
	0.00144221	0.00107576	3.99902
	0.00144724	0.00107576	4.00665
	0.00145226	0.00107576	4.01427
	0.00145729	0.00107576	4.02187
	0.00146231	0.00107576	4.02946
	0.00146734	0.00107576	4.03704
	0.00147236	0.00107576	4.0446
	0.00147739	0.00107576	4.05214
	0.00148241	0.00107576	4.05968
	0.00148744	0.00107576	4.06719
	0.00149246	0.00107576	4.0747
	0.00149749	0.00107576	4.08219
	0.00150251	0.00107576	4.08966
	0.00150754	0.00107576	4.09713
	0.00151256	0.00107576	4.10458
	0.00151759	0.00107576	4.11201
	0.00152261	0.00107576	4.11944
	0.00152764	0.00107576	4.12684
	0.00153266	0.00107576	4.13424
	0.00153769	0.00107576	4.14162
	0.00154271	0.00107576	4.14899
	0.00154774	0.00107576	4.15635
	0.00155276	0.00107576	4.16369
	0.00155779	0.00107576	4.17102
	0.00156281	0.00107576	4.17834
	0.00156784	0.00107576	4.18565
	0.00157286	0.00107576	4.19294
	0.00157789	0.00107576	4.20022
	0.00158291	0.00107576	4.20748
	0.00158794	0.00107576	4.21474
	0.00159296	0.00107576	4.22198
	0.00159799	0.00107576	4.22921
	0.00160302	0.00107576	4.23643
	0.00160804	0.00107576	4.24363
	0.00161307	0.00107576	4.25083
	0.00161809	0.00107576	4.25801
	0.00162312	0.00107576	4.26517
	0.00162814	0.00107576	4.27233
	0.00163317	0.00107576	4.27948
	0.00163819	0.00107576	4.28661
	0.00164322	0.00107576	4.29373
	0.00164824	0.00107576	4.30084
	0.00165327	0.00107576	4.30793
	0.00165829	0.00107576	4.31502
	0.00166332	0.00107576	4.32209
	0.00166834	0.00107576	4.32916
	0.00167337	0.00107576	4.33621
	0.00167839	0.00107576	4.34325
	0.00168342	0.00107576	4.35027
	0.00168844	0.00107576	4.35729
	0.00169347	0.00107576	4.3643
	0.00169849	0.00107576	4.37129
	0.00170352	0.00107576	4.37827
	0.00170854	0.00107576	4.38525
	0.00171357	0.00107576	4.39221
	0.00171859	0.00107576	4.39916
	0.00172362	0.00107576	4.4061
	0.00172864	0.00107576	4.41302
	0.00173367	0.00107576	4.41994
	0.00173869	0.00107576	4.42685
	0.00174372	0.00107576	4.43374
	0.00174874	0.00107576	4.44063
	0.00175377	0.00107576	4.4475
	0.00175879	0.00107576	4.45436
	0.00176382	0.00107576	4.46122
	0.00176884	0.00107576	4.46806
	0.00177387	0.00107576	4.47489
	0.00177889	0.00107576	4.48171
	0.00178392	0.00107576	4.48852
	0.00178894	0.00107576	4.49533
	0.00179397	0.00107576	4.50212
	0.00179899	0.00107576	4.5089
	0.00180402	0.00107576	4.51567
	0.00180905	0.00107576	4.52243
	0.00181407	0.00107576	4.52918
	0.0018191	0.00107576	4.53592
	0.00182412	0.00107576	4.54265
	0.00182915	0.00107576	4.54937
	0.00183417	0.00107576	4.55608
	0.0018392	0.00107576	4.56278
	0.00184422	0.00107576	4.56947
	0.00184925	0.00107576	4.57615
	0.00185427	0.00107576	4.58282
	0.0018593	0.00107576	4.58948
	0.00186432	0.00107576	4.59613
	0.00186935	0.00107576	4.60277
	0.00187437	0.00107576	4.60941
	0.0018794	0.00107576	4.61603
	0.00188442	0.00107576	4.62264
	0.00188945	0.00107576	4.62925
	0.00189447	0.00107576	4.63584
	0.0018995	0.00107576	4.64243
	0.00190452	0.00107576	4.649
	0.00190955	0.00107576	4.65557
	0.00191457	0.00107576	4.66212
	0.0019196	0.00107576	4.66867
	0.00192462	0.00107576	4.67521
	0.00192965	0.00107576	4.68174
	0.00193467	0.00107576	4.68826
	0.0019397	0.00107576	4.69477
	0.00194472	0.00107576	4.70128
	0.00194975	0.00107576	4.70777
	0.00195477	0.00107576	4.71425
	0.0019598	0.00107576	4.72073
	0.00196482	0.00107576	4.7272
	0.00196985	0.00107576	4.73365
	0.00197487	0.00107576	4.7401
	0.0019799	0.00107576	4.74654
	0.00198492	0.00107576	4.75298
	0.00198995	0.00107576	4.7594
	0.00199497	0.00107576	4.76581
	0.002	0.00107576	4.77222
	0.001	0.00109091	3.25143
	0.00100503	0.00109091	3.26081
	0.00101005	0.00109091	3.27016
	0.00101508	0.00109091	3.27949
	0.0010201	0.00109091	3.28879
	0.00102513	0.00109091	3.29807
	0.00103015	0.00109091	3.30732
	0.00103518	0.00109091	3.31654
	0.0010402	0.00109091	3.32574
	0.00104523	0.00109091	3.33491
	0.00105025	0.00109091	3.34406
	0.00105528	0.00109091	3.35318
	0.0010603	0.00109091	3.36228
	0.00106533	0.00109091	3.37136
	0.00107035	0.00109091	3.38041
	0.00107538	0.00109091	3.38943
	0.0010804	0.00109091	3.39843
	0.00108543	0.00109091	3.40741
	0.00109045	0.00109091	3.41636
	0.00109548	0.00109091	3.42529
	0.0011005	0.00109091	3.4342
	0.00110553	0.00109091	3.44308
	0.00111055	0.00109091	3.45195
	0.00111558	0.00109091	3.46078
	0.0011206	0.00109091	3.4696
	0.00112563	0.00109091	3.47839
	0.00113065	0.00109091	3.48716
	0.00113568	0.00109091	3.49591
	0.0011407	0.00109091	3.50464
	0.00114573	0.00109091	3.51335
	0.00115075	0.00109091	3.52203
	0.00115578	0.00109091	3.5307
	0.0011608	0.00109091	3.53934
	0.00116583	0.00109091	3.54796
	0.00117085	0.00109091	3.55656
	0.00117588	0.00109091	3.56514
	0.0011809	0.00109091	3.5737
	0.00118593	0.00109091	3.58223
	0.00119095	0.00109091	3.59075
	0.00119598	0.00109091	3.59925
	0.00120101	0.00109091	3.60773
	0.00120603	0.00109091	3.61618
	0.00121106	0.00109091	3.62462
	0.00121608	0.00109091	3.63304
	0.00122111	0.00109091	3.64144
	0.00122613	0.00109091	3.64982
	0.00123116	0.00109091	3.65818
	0.00123618	0.00109091	3.66652
	0.00124121	0.00109091	3.67484
	0.00124623	0.00109091	3.68315
	0.00125126	0.00109091	3.69143
	0.00125628	0.00109091	3.6997
	0.00126131	0.00109091	3.70795
	0.00126633	0.00109091	3.71618
	0.00127136	0.00109091	3.72439
	0.00127638	0.00109091	3.73258
	0.00128141	0.00109091	3.74076
	0.00128643	0.00109091	3.74891
	0.00129146	0.00109091	3.75705
	0.00129648	0.00109091	3.76518
	0.00130151	0.00109091	3.77328
	0.00130653	0.00109091	3.78137
	0.00131156	0.00109091	3.78944
	0.00131658	0.00109091	3.79749
	0.00132161	0.00109091	3.80553
	0.00132663	0.00109091	3.81355
	0.00133166	0.00109091	3.82155
	0.00133668	0.00109091	3.82954
	0.00134171	0.00109091	3.8375
	0.00134673	0.00109091	3.84546
	0.00135176	0.00109091	3.85339
	0.00135678	0.00109091	3.86131
	0.00136181	0.00109091	3.86922
	0.00136683	0.00109091	3.8771
	0.00137186	0.00109091	3.88498
	0.00137688	0.00109091	3.89283
	0.00138191	0.00109091	3.90067
	0.00138693	0.00109091	3.90849
	0.00139196	0.00109091	3.9163
	0.00139698	0.00109091	3.9241
	0.00140201	0.00109091	3.93187
	0.00140704	0.00109091	3.93963
	0.00141206	0.00109091	3.94738
	0.00141709	0.00109091	3.95511
	0.00142211	0.00109091	3.96283
	0.00142714	0.00109091	3.97053
	0.00143216	0.00109091	3.97822
	0.00143719	0.00109091	3.98589
	0.00144221	0.00109091	3.99355
	0.00144724	0.00109091	4.00119
	0.00145226	0.00109091	4.00882
	0.00145729	0.00109091	4.01643
	0.00146231	0.00109091	4.02403
	0.00146734	0.00109091	4.03161
	0.00147236	0.00109091	4.03918
	0.00147739	0.00109091	4.04674
	0.00148241	0.00109091	4.05428
	0.00148744	0.00109091	4.06181
	0.00149246	0.00109091	4.06932
	0.00149749	0.00109091	4.07682
	0.00150251	0.00109091	4.08431
	0.00150754	0.00109091	4.09178
	0.00151256	0.00109091	4.09924
	0.00151759	0.00109091	4.10669
	0.00152261	0.00109091	4.11412
	0.00152764	0.00109091	4.12154
	0.00153266	0.00109091	4.12894
	0.00153769	0.00109091	4.13634
	0.00154271	0.00109091	4.14371
	0.00154774	0.00109091	4.15108
	0.00155276	0.00109091	4.15843
	0.00155779	0.00109091	4.16577
	0.00156281	0.00109091	4.1731
	0.00156784	0.00109091	4.18041
	0.00157286	0.00109091	4.18772
	0.00157789	0.00109091	4.195
	0.00158291	0.00109091	4.20228
	0.00158794	0.00109091	4.20954
	0.00159296	0.00109091	4.21679
	0.00159799	0.00109091	4.22403
	0.00160302	0.00109091	4.23126
	0.00160804	0.00109091	4.23847
	0.00161307	0.00109091	4.24567
	0.00161809	0.00109091	4.25286
	0.00162312	0.00109091	4.26004
	0.00162814	0.00109091	4.26721
	0.00163317	0.00109091	4.27436
	0.00163819	0.00109091	4.2815
	0.00164322	0.00109091	4.28863
	0.00164824	0.00109091	4.29575
	0.00165327	0.00109091	4.30285
	0.00165829	0.00109091	4.30995
	0.00166332	0.00109091	4.31703
	0.00166834	0.00109091	4.3241
	0.00167337	0.00109091	4.33116
	0.00167839	0.00109091	4.3382
	0.00168342	0.00109091	4.34524
	0.00168844	0.00109091	4.35227
	0.00169347	0.00109091	4.35928
	0.00169849	0.00109091	4.36628
	0.00170352	0.00109091	4.37327
	0.00170854	0.00109091	4.38025
	0.00171357	0.00109091	4.38722
	0.00171859	0.00109091	4.39418
	0.00172362	0.00109091	4.40113
	0.00172864	0.00109091	4.40806
	0.00173367	0.00109091	4.41499
	0.00173869	0.00109091	4.4219
	0.00174372	0.00109091	4.4288
	0.00174874	0.00109091	4.4357
	0.00175377	0.00109091	4.44258
	0.00175879	0.00109091	4.44945
	0.00176382	0.00109091	4.45631
	0.00176884	0.00109091	4.46316
	0.00177387	0.00109091	4.47
	0.00177889	0.00109091	4.47683
	0.00178392	0.00109091	4.48365
	0.00178894	0.00109091	4.49045
	0.00179397	0.00109091	4.49725
	0.00179899	0.00109091	4.50404
	0.00180402	0.00109091	4.51082
	0.00180905	0.00109091	4.51759
	0.00181407	0.00109091	4.52434
	0.0018191	0.00109091	4.53109
	0.00182412	0.00109091	4.53783
	0.00182915	0.00109091	4.54455
	0.00183417	0.00109091	4.55127
	0.0018392	0.00109091	4.55798
	0.00184422	0.00109091	4.56468
	0.00184925	0.00109091	4.57136
	0.00185427	0.00109091	4.57804
	0.0018593	0.00109091	4.58471
	0.00186432	0.00109091	4.59137
	0.00186935	0.00109091	4.59802
	0.00187437	0.00109091	4.60466
	0.0018794	0.00109091	4.61129
	0.00188442	0.00109091	4.61791
	0.00188945	0.00109091	4.62452
	0.00189447	0.00109091	4.63112
	0.0018995	0.00109091	4.63771
	0.00190452	0.00109091	4.64429
	0.00190955	0.00109091	4.65086
	0.00191457	0.00109091	4.65743
	0.0019196	0.00109091	4.66398
	0.00192462	0.00109091	4.67053
	0.00192965	0.00109091	4.67706
	0.00193467	0.00109091	4.68359
	0.0019397	0.00109091	4.69011
	0.00194472	0.00109091	4.69662
	0.00194975	0.00109091	4.70312
	0.00195477	0.00109091	4.70961
	0.0019598	0.00109091	4.71609
	0.00196482	0.00109091	4.72256
	0.00196985	0.00109091	4.72903
	0.00197487	0.00109091	4.73548
	0.0019799	0.00109091	4.74193
	0.00198492	0.00109091	4.74837
	0.00198995	0.00109091	4.7548
	0.00199497	0.00109091	4.76122
	0.002	0.00109091	4.76763
	0.001	0.00110606	3.24459
	0.00100503	0.00110606	3.25399
	0.00101005	0.00110606	3.26337
	0.00101508	0.00110606	3.27272
	0.0010201	0.00110606	3.28204
	0.00102513	0.00110606	3.29133
	0.00103015	0.00110606	3.3006
	0.00103518	0.00110606	3.30984
	0.0010402	0.00110606	3.31906
	0.00104523	0.00110606	3.32825
	0.00105025	0.00110606	3.33742
	0.00105528	0.00110606	3.34656
	0.0010603	0.00110606	3.35568
	0.00106533	0.00110606	3.36477
	0.00107035	0.00110606	3.37383
	0.00107538	0.00110606	3.38288
	0.0010804	0.00110606	3.3919
	0.00108543	0.00110606	3.40089
	0.00109045	0.00110606	3.40986
	0.00109548	0.00110606	3.41881
	0.0011005	0.00110606	3.42773
	0.00110553	0.00110606	3.43663
	0.00111055	0.00110606	3.44551
	0.00111558	0.00110606	3.45437
	0.0011206	0.00110606	3.4632
	0.00112563	0.00110606	3.47201
	0.00113065	0.00110606	3.4808
	0.00113568	0.00110606	3.48956
	0.0011407	0.00110606	3.4983
	0.00114573	0.00110606	3.50703
	0.00115075	0.00110606	3.51573
	0.00115578	0.00110606	3.5244
	0.0011608	0.00110606	3.53306
	0.00116583	0.00110606	3.5417
	0.00117085	0.00110606	3.55031
	0.00117588	0.00110606	3.55891
	0.0011809	0.00110606	3.56748
	0.00118593	0.00110606	3.57603
	0.00119095	0.00110606	3.58457
	0.00119598	0.00110606	3.59308
	0.00120101	0.00110606	3.60157
	0.00120603	0.00110606	3.61004
	0.00121106	0.00110606	3.6185
	0.00121608	0.00110606	3.62693
	0.00122111	0.00110606	3.63534
	0.00122613	0.00110606	3.64373
	0.00123116	0.00110606	3.65211
	0.00123618	0.00110606	3.66046
	0.00124121	0.00110606	3.6688
	0.00124623	0.00110606	3.67712
	0.00125126	0.00110606	3.68542
	0.00125628	0.00110606	3.6937
	0.00126131	0.00110606	3.70196
	0.00126633	0.00110606	3.7102
	0.00127136	0.00110606	3.71843
	0.00127638	0.00110606	3.72663
	0.00128141	0.00110606	3.73482
	0.00128643	0.00110606	3.74299
	0.00129146	0.00110606	3.75114
	0.00129648	0.00110606	3.75928
	0.00130151	0.00110606	3.7674
	0.00130653	0.00110606	3.7755
	0.00131156	0.00110606	3.78358
	0.00131658	0.00110606	3.79164
	0.00132161	0.00110606	3.79969
	0.00132663	0.00110606	3.80772
	0.00133166	0.00110606	3.81574
	0.00133668	0.00110606	3.82374
	0.00134171	0.00110606	3.83172
	0.00134673	0.00110606	3.83968
	0.00135176	0.00110606	3.84763
	0.00135678	0.00110606	3.85556
	0.00136181	0.00110606	3.86348
	0.00136683	0.00110606	3.87138
	0.00137186	0.00110606	3.87926
	0.00137688	0.00110606	3.88713
	0.00138191	0.00110606	3.89498
	0.00138693	0.00110606	3.90281
	0.00139196	0.00110606	3.91063
	0.00139698	0.00110606	3.91844
	0.00140201	0.00110606	3.92622
	0.00140704	0.00110606	3.934
	0.00141206	0.00110606	3.94176
	0.00141709	0.00110606	3.9495
	0.00142211	0.00110606	3.95723
	0.00142714	0.00110606	3.96494
	0.00143216	0.00110606	3.97263
	0.00143719	0.00110606	3.98032
	0.00144221	0.00110606	3.98798
	0.00144724	0.00110606	3.99564
	0.00145226	0.00110606	4.00328
	0.00145729	0.00110606	4.0109
	0.00146231	0.00110606	4.01851
	0.00146734	0.00110606	4.0261
	0.00147236	0.00110606	4.03368
	0.00147739	0.00110606	4.04125
	0.00148241	0.00110606	4.0488
	0.00148744	0.00110606	4.05634
	0.00149246	0.00110606	4.06387
	0.00149749	0.00110606	4.07138
	0.00150251	0.00110606	4.07887
	0.00150754	0.00110606	4.08636
	0.00151256	0.00110606	4.09382
	0.00151759	0.00110606	4.10128
	0.00152261	0.00110606	4.10872
	0.00152764	0.00110606	4.11615
	0.00153266	0.00110606	4.12357
	0.00153769	0.00110606	4.13097
	0.00154271	0.00110606	4.13836
	0.00154774	0.00110606	4.14573
	0.00155276	0.00110606	4.15309
	0.00155779	0.00110606	4.16044
	0.00156281	0.00110606	4.16778
	0.00156784	0.00110606	4.1751
	0.00157286	0.00110606	4.18241
	0.00157789	0.00110606	4.18971
	0.00158291	0.00110606	4.197
	0.00158794	0.00110606	4.20427
	0.00159296	0.00110606	4.21153
	0.00159799	0.00110606	4.21878
	0.00160302	0.00110606	4.22601
	0.00160804	0.00110606	4.23323
	0.00161307	0.00110606	4.24044
	0.00161809	0.00110606	4.24764
	0.00162312	0.00110606	4.25483
	0.00162814	0.00110606	4.262
	0.00163317	0.00110606	4.26916
	0.00163819	0.00110606	4.27631
	0.00164322	0.00110606	4.28345
	0.00164824	0.00110606	4.29058
	0.00165327	0.00110606	4.29769
	0.00165829	0.00110606	4.30479
	0.00166332	0.00110606	4.31188
	0.00166834	0.00110606	4.31896
	0.00167337	0.00110606	4.32603
	0.00167839	0.00110606	4.33309
	0.00168342	0.00110606	4.34013
	0.00168844	0.00110606	4.34716
	0.00169347	0.00110606	4.35419
	0.00169849	0.00110606	4.3612
	0.00170352	0.00110606	4.3682
	0.00170854	0.00110606	4.37518
	0.00171357	0.00110606	4.38216
	0.00171859	0.00110606	4.38913
	0.00172362	0.00110606	4.39608
	0.00172864	0.00110606	4.40302
	0.00173367	0.00110606	4.40996
	0.00173869	0.00110606	4.41688
	0.00174372	0.00110606	4.42379
	0.00174874	0.00110606	4.43069
	0.00175377	0.00110606	4.43758
	0.00175879	0.00110606	4.44446
	0.00176382	0.00110606	4.45133
	0.00176884	0.00110606	4.45818
	0.00177387	0.00110606	4.46503
	0.00177889	0.00110606	4.47187
	0.00178392	0.00110606	4.47869
	0.00178894	0.00110606	4.48551
	0.00179397	0.00110606	4.49232
	0.00179899	0.00110606	4.49911
	0.00180402	0.00110606	4.5059
	0.00180905	0.00110606	4.51267
	0.00181407	0.00110606	4.51943
	0.0018191	0.00110606	4.52619
	0.00182412	0.00110606	4.53293
	0.00182915	0.00110606	4.53967
	0.00183417	0.00110606	4.54639
	0.0018392	0.00110606	4.55311
	0.00184422	0.00110606	4.55981
	0.00184925	0.00110606	4.56651
	0.00185427	0.00110606	4.57319
	0.0018593	0.00110606	4.57987
	0.00186432	0.00110606	4.58653
	0.00186935	0.00110606	4.59319
	0.00187437	0.00110606	4.59983
	0.0018794	0.00110606	4.60647
	0.00188442	0.00110606	4.6131
	0.00188945	0.00110606	4.61971
	0.00189447	0.00110606	4.62632
	0.0018995	0.00110606	4.63292
	0.00190452	0.00110606	4.63951
	0.00190955	0.00110606	4.64609
	0.00191457	0.00110606	4.65266
	0.0019196	0.00110606	4.65922
	0.00192462	0.00110606	4.66577
	0.00192965	0.00110606	4.67232
	0.00193467	0.00110606	4.67885
	0.0019397	0.00110606	4.68538
	0.00194472	0.00110606	4.69189
	0.00194975	0.00110606	4.6984
	0.00195477	0.00110606	4.7049
	0.0019598	0.00110606	4.71138
	0.00196482	0.00110606	4.71786
	0.00196985	0.00110606	4.72433
	0.00197487	0.00110606	4.7308
	0.0019799	0.00110606	4.73725
	0.00198492	0.00110606	4.74369
	0.00198995	0.00110606	4.75013
	0.00199497	0.00110606	4.75656
	0.002	0.00110606	4.76297
	0.001	0.00112121	3.23765
	0.00100503	0.00112121	3.24707
	0.00101005	0.00112121	3.25647
	0.00101508	0.00112121	3.26584
	0.0010201	0.00112121	3.27518
	0.00102513	0.00112121	3.28449
	0.00103015	0.00112121	3.29378
	0.00103518	0.00112121	3.30304
	0.0010402	0.00112121	3.31228
	0.00104523	0.00112121	3.32149
	0.00105025	0.00112121	3.33067
	0.00105528	0.00112121	3.33983
	0.0010603	0.00112121	3.34896
	0.00106533	0.00112121	3.35807
	0.00107035	0.00112121	3.36716
	0.00107538	0.00112121	3.37622
	0.0010804	0.00112121	3.38526
	0.00108543	0.00112121	3.39427
	0.00109045	0.00112121	3.40326
	0.00109548	0.00112121	3.41222
	0.0011005	0.00112121	3.42116
	0.00110553	0.00112121	3.43008
	0.00111055	0.00112121	3.43897
	0.00111558	0.00112121	3.44785
	0.0011206	0.00112121	3.4567
	0.00112563	0.00112121	3.46552
	0.00113065	0.00112121	3.47433
	0.00113568	0.00112121	3.48311
	0.0011407	0.00112121	3.49187
	0.00114573	0.00112121	3.5006
	0.00115075	0.00112121	3.50932
	0.00115578	0.00112121	3.51802
	0.0011608	0.00112121	3.52669
	0.00116583	0.00112121	3.53534
	0.00117085	0.00112121	3.54397
	0.00117588	0.00112121	3.55258
	0.0011809	0.00112121	3.56117
	0.00118593	0.00112121	3.56974
	0.00119095	0.00112121	3.57828
	0.00119598	0.00112121	3.58681
	0.00120101	0.00112121	3.59532
	0.00120603	0.00112121	3.60381
	0.00121106	0.00112121	3.61227
	0.00121608	0.00112121	3.62072
	0.00122111	0.00112121	3.62915
	0.00122613	0.00112121	3.63755
	0.00123116	0.00112121	3.64594
	0.00123618	0.00112121	3.65431
	0.00124121	0.00112121	3.66266
	0.00124623	0.00112121	3.67099
	0.00125126	0.00112121	3.67931
	0.00125628	0.00112121	3.6876
	0.00126131	0.00112121	3.69588
	0.00126633	0.00112121	3.70413
	0.00127136	0.00112121	3.71237
	0.00127638	0.00112121	3.72059
	0.00128141	0.00112121	3.72879
	0.00128643	0.00112121	3.73698
	0.00129146	0.00112121	3.74514
	0.00129648	0.00112121	3.75329
	0.00130151	0.00112121	3.76142
	0.00130653	0.00112121	3.76953
	0.00131156	0.00112121	3.77763
	0.00131658	0.00112121	3.78571
	0.00132161	0.00112121	3.79377
	0.00132663	0.00112121	3.80181
	0.00133166	0.00112121	3.80984
	0.00133668	0.00112121	3.81785
	0.00134171	0.00112121	3.82584
	0.00134673	0.00112121	3.83382
	0.00135176	0.00112121	3.84178
	0.00135678	0.00112121	3.84972
	0.00136181	0.00112121	3.85765
	0.00136683	0.00112121	3.86556
	0.00137186	0.00112121	3.87345
	0.00137688	0.00112121	3.88133
	0.00138191	0.00112121	3.8892
	0.00138693	0.00112121	3.89704
	0.00139196	0.00112121	3.90487
	0.00139698	0.00112121	3.91269
	0.00140201	0.00112121	3.92049
	0.00140704	0.00112121	3.92827
	0.00141206	0.00112121	3.93604
	0.00141709	0.00112121	3.9438
	0.00142211	0.00112121	3.95154
	0.00142714	0.00112121	3.95926
	0.00143216	0.00112121	3.96697
	0.00143719	0.00112121	3.97466
	0.00144221	0.00112121	3.98234
	0.00144724	0.00112121	3.99
	0.00145226	0.00112121	3.99765
	0.00145729	0.00112121	4.00529
	0.00146231	0.00112121	4.01291
	0.00146734	0.00112121	4.02051
	0.00147236	0.00112121	4.0281
	0.00147739	0.00112121	4.03568
	0.00148241	0.00112121	4.04324
	0.00148744	0.00112121	4.05079
	0.00149246	0.00112121	4.05833
	0.00149749	0.00112121	4.06585
	0.00150251	0.00112121	4.07335
	0.00150754	0.00112121	4.08085
	0.00151256	0.00112121	4.08833
	0.00151759	0.00112121	4.09579
	0.00152261	0.00112121	4.10324
	0.00152764	0.00112121	4.11068
	0.00153266	0.00112121	4.11811
	0.00153769	0.00112121	4.12552
	0.00154271	0.00112121	4.13292
	0.00154774	0.00112121	4.1403
	0.00155276	0.00112121	4.14767
	0.00155779	0.00112121	4.15503
	0.00156281	0.00112121	4.16238
	0.00156784	0.00112121	4.16971
	0.00157286	0.00112121	4.17703
	0.00157789	0.00112121	4.18434
	0.00158291	0.00112121	4.19163
	0.00158794	0.00112121	4.19891
	0.00159296	0.00112121	4.20618
	0.00159799	0.00112121	4.21344
	0.00160302	0.00112121	4.22068
	0.00160804	0.00112121	4.22792
	0.00161307	0.00112121	4.23513
	0.00161809	0.00112121	4.24234
	0.00162312	0.00112121	4.24954
	0.00162814	0.00112121	4.25672
	0.00163317	0.00112121	4.26389
	0.00163819	0.00112121	4.27105
	0.00164322	0.00112121	4.2782
	0.00164824	0.00112121	4.28533
	0.00165327	0.00112121	4.29245
	0.00165829	0.00112121	4.29956
	0.00166332	0.00112121	4.30666
	0.00166834	0.00112121	4.31375
	0.00167337	0.00112121	4.32083
	0.00167839	0.00112121	4.32789
	0.00168342	0.00112121	4.33494
	0.00168844	0.00112121	4.34199
	0.00169347	0.00112121	4.34902
	0.00169849	0.00112121	4.35603
	0.00170352	0.00112121	4.36304
	0.00170854	0.00112121	4.37004
	0.00171357	0.00112121	4.37702
	0.00171859	0.00112121	4.384
	0.00172362	0.00112121	4.39096
	0.00172864	0.00112121	4.39791
	0.00173367	0.00112121	4.40485
	0.00173869	0.00112121	4.41178
	0.00174372	0.00112121	4.4187
	0.00174874	0.00112121	4.42561
	0.00175377	0.00112121	4.43251
	0.00175879	0.00112121	4.43939
	0.00176382	0.00112121	4.44627
	0.00176884	0.00112121	4.45313
	0.00177387	0.00112121	4.45999
	0.00177889	0.00112121	4.46683
	0.00178392	0.00112121	4.47367
	0.00178894	0.00112121	4.48049
	0.00179397	0.00112121	4.4873
	0.00179899	0.00112121	4.49411
	0.00180402	0.00112121	4.5009
	0.00180905	0.00112121	4.50768
	0.00181407	0.00112121	4.51445
	0.0018191	0.00112121	4.52122
	0.00182412	0.00112121	4.52797
	0.00182915	0.00112121	4.53471
	0.00183417	0.00112121	4.54144
	0.0018392	0.00112121	4.54816
	0.00184422	0.00112121	4.55487
	0.00184925	0.00112121	4.56158
	0.00185427	0.00112121	4.56827
	0.0018593	0.00112121	4.57495
	0.00186432	0.00112121	4.58162
	0.00186935	0.00112121	4.58829
	0.00187437	0.00112121	4.59494
	0.0018794	0.00112121	4.60158
	0.00188442	0.00112121	4.60822
	0.00188945	0.00112121	4.61484
	0.00189447	0.00112121	4.62146
	0.0018995	0.00112121	4.62806
	0.00190452	0.00112121	4.63466
	0.00190955	0.00112121	4.64125
	0.00191457	0.00112121	4.64782
	0.0019196	0.00112121	4.65439
	0.00192462	0.00112121	4.66095
	0.00192965	0.00112121	4.6675
	0.00193467	0.00112121	4.67404
	0.0019397	0.00112121	4.68057
	0.00194472	0.00112121	4.68709
	0.00194975	0.00112121	4.69361
	0.00195477	0.00112121	4.70011
	0.0019598	0.00112121	4.70661
	0.00196482	0.00112121	4.71309
	0.00196985	0.00112121	4.71957
	0.00197487	0.00112121	4.72604
	0.0019799	0.00112121	4.7325
	0.00198492	0.00112121	4.73895
	0.00198995	0.00112121	4.74539
	0.00199497	0.00112121	4.75182
	0.002	0.00112121	4.75825
	0.001	0.00113636	3.2306
	0.00100503	0.00113636	3.24004
	0.00101005	0.00113636	3.24946
	0.00101508	0.00113636	3.25885
	0.0010201	0.00113636	3.26821
	0.00102513	0.00113636	3.27754
	0.00103015	0.00113636	3.28685
	0.00103518	0.00113636	3.29613
	0.0010402	0.00113636	3.30538
	0.00104523	0.00113636	3.31461
	0.00105025	0.00113636	3.32382
	0.00105528	0.00113636	3.333
	0.0010603	0.00113636	3.34215
	0.00106533	0.00113636	3.35128
	0.00107035	0.00113636	3.36038
	0.00107538	0.00113636	3.36946
	0.0010804	0.00113636	3.37851
	0.00108543	0.00113636	3.38754
	0.00109045	0.00113636	3.39655
	0.00109548	0.00113636	3.40553
	0.0011005	0.00113636	3.41449
	0.00110553	0.00113636	3.42343
	0.00111055	0.00113636	3.43234
	0.00111558	0.00113636	3.44123
	0.0011206	0.00113636	3.45009
	0.00112563	0.00113636	3.45894
	0.00113065	0.00113636	3.46776
	0.00113568	0.00113636	3.47655
	0.0011407	0.00113636	3.48533
	0.00114573	0.00113636	3.49408
	0.00115075	0.00113636	3.50282
	0.00115578	0.00113636	3.51153
	0.0011608	0.00113636	3.52022
	0.00116583	0.00113636	3.52888
	0.00117085	0.00113636	3.53753
	0.00117588	0.00113636	3.54616
	0.0011809	0.00113636	3.55476
	0.00118593	0.00113636	3.56334
	0.00119095	0.00113636	3.57191
	0.00119598	0.00113636	3.58045
	0.00120101	0.00113636	3.58897
	0.00120603	0.00113636	3.59747
	0.00121106	0.00113636	3.60595
	0.00121608	0.00113636	3.61442
	0.00122111	0.00113636	3.62286
	0.00122613	0.00113636	3.63128
	0.00123116	0.00113636	3.63968
	0.00123618	0.00113636	3.64807
	0.00124121	0.00113636	3.65643
	0.00124623	0.00113636	3.66478
	0.00125126	0.00113636	3.6731
	0.00125628	0.00113636	3.68141
	0.00126131	0.00113636	3.6897
	0.00126633	0.00113636	3.69797
	0.00127136	0.00113636	3.70622
	0.00127638	0.00113636	3.71446
	0.00128141	0.00113636	3.72267
	0.00128643	0.00113636	3.73087
	0.00129146	0.00113636	3.73905
	0.00129648	0.00113636	3.74721
	0.00130151	0.00113636	3.75535
	0.00130653	0.00113636	3.76348
	0.00131156	0.00113636	3.77159
	0.00131658	0.00113636	3.77968
	0.00132161	0.00113636	3.78775
	0.00132663	0.00113636	3.79581
	0.00133166	0.00113636	3.80385
	0.00133668	0.00113636	3.81187
	0.00134171	0.00113636	3.81988
	0.00134673	0.00113636	3.82787
	0.00135176	0.00113636	3.83584
	0.00135678	0.00113636	3.84379
	0.00136181	0.00113636	3.85173
	0.00136683	0.00113636	3.85966
	0.00137186	0.00113636	3.86756
	0.00137688	0.00113636	3.87545
	0.00138191	0.00113636	3.88333
	0.00138693	0.00113636	3.89119
	0.00139196	0.00113636	3.89903
	0.00139698	0.00113636	3.90686
	0.00140201	0.00113636	3.91467
	0.00140704	0.00113636	3.92247
	0.00141206	0.00113636	3.93025
	0.00141709	0.00113636	3.93801
	0.00142211	0.00113636	3.94576
	0.00142714	0.00113636	3.9535
	0.00143216	0.00113636	3.96121
	0.00143719	0.00113636	3.96892
	0.00144221	0.00113636	3.97661
	0.00144724	0.00113636	3.98428
	0.00145226	0.00113636	3.99194
	0.00145729	0.00113636	3.99959
	0.00146231	0.00113636	4.00722
	0.00146734	0.00113636	4.01484
	0.00147236	0.00113636	4.02244
	0.00147739	0.00113636	4.03003
	0.00148241	0.00113636	4.0376
	0.00148744	0.00113636	4.04516
	0.00149246	0.00113636	4.0527
	0.00149749	0.00113636	4.06023
	0.00150251	0.00113636	4.06775
	0.00150754	0.00113636	4.07525
	0.00151256	0.00113636	4.08274
	0.00151759	0.00113636	4.09022
	0.00152261	0.00113636	4.09768
	0.00152764	0.00113636	4.10513
	0.00153266	0.00113636	4.11256
	0.00153769	0.00113636	4.11999
	0.00154271	0.00113636	4.12739
	0.00154774	0.00113636	4.13479
	0.00155276	0.00113636	4.14217
	0.00155779	0.00113636	4.14954
	0.00156281	0.00113636	4.1569
	0.00156784	0.00113636	4.16424
	0.00157286	0.00113636	4.17157
	0.00157789	0.00113636	4.17888
	0.00158291	0.00113636	4.18619
	0.00158794	0.00113636	4.19348
	0.00159296	0.00113636	4.20076
	0.00159799	0.00113636	4.20802
	0.00160302	0.00113636	4.21528
	0.00160804	0.00113636	4.22252
	0.00161307	0.00113636	4.22975
	0.00161809	0.00113636	4.23696
	0.00162312	0.00113636	4.24417
	0.00162814	0.00113636	4.25136
	0.00163317	0.00113636	4.25854
	0.00163819	0.00113636	4.26571
	0.00164322	0.00113636	4.27286
	0.00164824	0.00113636	4.28001
	0.00165327	0.00113636	4.28714
	0.00165829	0.00113636	4.29426
	0.00166332	0.00113636	4.30137
	0.00166834	0.00113636	4.30846
	0.00167337	0.00113636	4.31555
	0.00167839	0.00113636	4.32262
	0.00168342	0.00113636	4.32968
	0.00168844	0.00113636	4.33673
	0.00169347	0.00113636	4.34377
	0.00169849	0.00113636	4.3508
	0.00170352	0.00113636	4.35781
	0.00170854	0.00113636	4.36482
	0.00171357	0.00113636	4.37181
	0.00171859	0.00113636	4.37879
	0.00172362	0.00113636	4.38576
	0.00172864	0.00113636	4.39272
	0.00173367	0.00113636	4.39967
	0.00173869	0.00113636	4.40661
	0.00174372	0.00113636	4.41354
	0.00174874	0.00113636	4.42045
	0.00175377	0.00113636	4.42736
	0.00175879	0.00113636	4.43425
	0.00176382	0.00113636	4.44114
	0.00176884	0.00113636	4.44801
	0.00177387	0.00113636	4.45487
	0.00177889	0.00113636	4.46173
	0.00178392	0.00113636	4.46857
	0.00178894	0.00113636	4.4754
	0.00179397	0.00113636	4.48222
	0.00179899	0.00113636	4.48903
	0.00180402	0.00113636	4.49583
	0.00180905	0.00113636	4.50262
	0.00181407	0.00113636	4.5094
	0.0018191	0.00113636	4.51617
	0.00182412	0.00113636	4.52293
	0.00182915	0.00113636	4.52968
	0.00183417	0.00113636	4.53642
	0.0018392	0.00113636	4.54315
	0.00184422	0.00113636	4.54987
	0.00184925	0.00113636	4.55657
	0.00185427	0.00113636	4.56327
	0.0018593	0.00113636	4.56996
	0.00186432	0.00113636	4.57664
	0.00186935	0.00113636	4.58331
	0.00187437	0.00113636	4.58997
	0.0018794	0.00113636	4.59663
	0.00188442	0.00113636	4.60327
	0.00188945	0.00113636	4.6099
	0.00189447	0.00113636	4.61652
	0.0018995	0.00113636	4.62313
	0.00190452	0.00113636	4.62974
	0.00190955	0.00113636	4.63633
	0.00191457	0.00113636	4.64291
	0.0019196	0.00113636	4.64949
	0.00192462	0.00113636	4.65605
	0.00192965	0.00113636	4.66261
	0.00193467	0.00113636	4.66916
	0.0019397	0.00113636	4.6757
	0.00194472	0.00113636	4.68223
	0.00194975	0.00113636	4.68875
	0.00195477	0.00113636	4.69526
	0.0019598	0.00113636	4.70176
	0.00196482	0.00113636	4.70825
	0.00196985	0.00113636	4.71474
	0.00197487	0.00113636	4.72121
	0.0019799	0.00113636	4.72768
	0.00198492	0.00113636	4.73413
	0.00198995	0.00113636	4.74058
[truncated: 18,002 more rows]

## Sheet: Figure S2d
Figure S2d
	x	y	z
	0.001	0.001	0.982386
	0.00100503	0.001	0.988681
	0.00101005	0.001	0.994931
	0.00101508	0.001	1.00113
	0.0010201	0.001	1.00732
	0.00102513	0.001	1.01352
	0.00103015	0.001	1.01968
	0.00103518	0.001	1.02578
	0.0010402	0.001	1.03192
	0.00104523	0.001	1.03803
	0.00105025	0.001	1.04408
	0.00105528	0.001	1.05011
	0.0010603	0.001	1.05617
	0.00106533	0.001	1.06218
	0.00107035	0.001	1.06814
	0.00107538	0.001	1.07412
	0.0010804	0.001	1.08008
	0.00108543	0.001	1.08599
	0.00109045	0.001	1.09186
	0.00109548	0.001	1.09778
	0.0011005	0.001	1.10365
	0.00110553	0.001	1.10946
	0.00111055	0.001	1.11529
	0.00111558	0.001	1.12111
	0.0011206	0.001	1.12688
	0.00112563	0.001	1.13259
	0.00113065	0.001	1.13838
	0.00113568	0.001	1.14411
	0.0011407	0.001	1.14978
	0.00114573	0.001	1.15545
	0.00115075	0.001	1.16114
	0.00115578	0.001	1.16677
	0.0011608	0.001	1.17234
	0.00116583	0.001	1.17798
	0.00117085	0.001	1.18358
	0.00117588	0.001	1.18911
	0.0011809	0.001	1.19462
	0.00118593	0.001	1.20019
	0.00119095	0.001	1.2057
	0.00119598	0.001	1.21114
	0.00120101	0.001	1.21662
	0.00120603	0.001	1.2221
	0.00121106	0.001	1.22751
	0.00121608	0.001	1.23286
	0.00122111	0.001	1.2383
	0.00122613	0.001	1.24369
	0.00123116	0.001	1.24902
	0.00123618	0.001	1.25432
	0.00124121	0.001	1.25969
	0.00124623	0.001	1.265
	0.00125126	0.001	1.27024
	0.00125628	0.001	1.2755
	0.00126131	0.001	1.28079
	0.00126633	0.001	1.28602
	0.00127136	0.001	1.29118
	0.00127638	0.001	1.2964
	0.00128141	0.001	1.30162
	0.00128643	0.001	1.30677
	0.00129146	0.001	1.31185
	0.00129648	0.001	1.31702
	0.00130151	0.001	1.32217
	0.00130653	0.001	1.32725
	0.00131156	0.001	1.33226
	0.00131658	0.001	1.33738
	0.00132161	0.001	1.34245
	0.00132663	0.001	1.34747
	0.00133166	0.001	1.35241
	0.00133668	0.001	1.35747
	0.00134171	0.001	1.36249
	0.00134673	0.001	1.36744
	0.00135176	0.001	1.37232
	0.00135678	0.001	1.37731
	0.00136181	0.001	1.38228
	0.00136683	0.001	1.38717
	0.00137186	0.001	1.392
	0.00137688	0.001	1.39691
	0.00138191	0.001	1.40182
	0.00138693	0.001	1.40666
	0.00139196	0.001	1.41144
	0.00139698	0.001	1.41626
	0.00140201	0.001	1.42113
	0.00140704	0.001	1.42593
	0.00141206	0.001	1.43066
	0.00141709	0.001	1.43538
	0.00142211	0.001	1.4402
	0.00142714	0.001	1.44496
	0.00143216	0.001	1.44966
	0.00143719	0.001	1.45428
	0.00144221	0.001	1.45905
	0.00144724	0.001	1.46378
	0.00145226	0.001	1.46844
	0.00145729	0.001	1.47303
	0.00146231	0.001	1.47767
	0.00146734	0.001	1.48236
	0.00147236	0.001	1.487
	0.00147739	0.001	1.49156
	0.00148241	0.001	1.49606
	0.00148744	0.001	1.50073
	0.00149246	0.001	1.50534
	0.00149749	0.001	1.50989
	0.00150251	0.001	1.51437
	0.00150754	0.001	1.51887
	0.00151256	0.001	1.52346
	0.00151759	0.001	1.528
	0.00152261	0.001	1.53247
	0.00152764	0.001	1.53687
	0.00153266	0.001	1.54136
	0.00153769	0.001	1.54589
	0.00154271	0.001	1.55035
	0.00154774	0.001	1.55475
	0.00155276	0.001	1.55908
	0.00155779	0.001	1.56355
	0.00156281	0.001	1.56801
	0.00156784	0.001	1.57241
	0.00157286	0.001	1.57675
	0.00157789	0.001	1.58102
	0.00158291	0.001	1.58545
	0.00158794	0.001	1.58985
	0.00159296	0.001	1.5942
	0.00159799	0.001	1.59848
	0.00160302	0.001	1.60269
	0.00160804	0.001	1.60706
	0.00161307	0.001	1.61142
	0.00161809	0.001	1.61571
	0.00162312	0.001	1.61994
	0.00162814	0.001	1.62411
	0.00163317	0.001	1.62839
	0.00163819	0.001	1.63271
	0.00164322	0.001	1.63696
	0.00164824	0.001	1.64116
	0.00165327	0.001	1.64529
	0.00165829	0.001	1.64945
	0.00166332	0.001	1.65374
	0.00166834	0.001	1.65796
	0.00167337	0.001	1.66212
	0.00167839	0.001	1.66622
	0.00168342	0.001	1.67026
	0.00168844	0.001	1.6745
	0.00169347	0.001	1.6787
	0.00169849	0.001	1.68284
	0.00170352	0.001	1.68692
	0.00170854	0.001	1.69251
	0.00171357	0.001	1.70618
	0.00171859	0.001	1.71983
	0.00172362	0.001	1.73345
	0.00172864	0.001	1.74704
	0.00173367	0.001	1.7606
	0.00173869	0.001	1.77416
	0.00174372	0.001	1.78793
	0.00174874	0.001	1.80166
	0.00175377	0.001	1.81537
	0.00175879	0.001	1.82905
	0.00176382	0.001	1.8427
	0.00176884	0.001	1.85633
	0.00177387	0.001	1.86993
	0.00177889	0.001	1.88351
	0.00178392	0.001	1.89715
	0.00178894	0.001	1.91092
	0.00179397	0.001	1.92466
	0.00179899	0.001	1.93838
	0.00180402	0.001	1.95208
	0.00180905	0.001	1.96574
	0.00181407	0.001	1.97939
	0.0018191	0.001	1.99301
	0.00182412	0.001	2.00661
	0.00182915	0.001	2.02023
	0.00183417	0.001	2.03401
	0.0018392	0.001	2.04777
	0.00184422	0.001	2.06151
	0.00184925	0.001	2.07522
	0.00185427	0.001	2.08891
	0.0018593	0.001	2.10258
	0.00186432	0.001	2.11623
	0.00186935	0.001	2.12985
	0.00187437	0.001	2.14345
	0.0018794	0.001	2.15716
	0.00188442	0.001	2.17094
	0.00188945	0.001	2.1847
	0.00189447	0.001	2.19844
	0.0018995	0.001	2.21215
	0.00190452	0.001	2.22585
	0.00190955	0.001	2.23952
	0.00191457	0.001	2.25318
	0.0019196	0.001	2.26682
	0.00192462	0.001	2.28043
	0.00192965	0.001	2.29412
	0.00193467	0.001	2.30791
	0.0019397	0.001	2.32167
	0.00194472	0.001	2.33541
	0.00194975	0.001	2.34914
	0.00195477	0.001	2.36285
	0.0019598	0.001	2.37653
	0.00196482	0.001	2.3902
	0.00196985	0.001	2.40385
	0.00197487	0.001	2.41748
	0.0019799	0.001	2.43109
	0.00198492	0.001	2.44486
	0.00198995	0.001	2.45863
	0.00199497	0.001	2.47239
	0.002	0.001	2.48612
	0.001	0.00101515	1.00368
	0.00100503	0.00101515	1.01026
	0.00101005	0.00101515	1.01679
	0.00101508	0.00101515	1.02334
	0.0010201	0.00101515	1.02987
	0.00102513	0.00101515	1.03636
	0.00103015	0.00101515	1.0428
	0.00103518	0.00101515	1.04929
	0.0010402	0.00101515	1.05573
	0.00104523	0.00101515	1.06213
	0.00105025	0.00101515	1.0685
	0.00105528	0.00101515	1.0749
	0.0010603	0.00101515	1.08126
	0.00106533	0.00101515	1.08756
	0.00107035	0.00101515	1.09386
	0.00107538	0.00101515	1.10018
	0.0010804	0.00101515	1.10644
	0.00108543	0.00101515	1.11265
	0.00109045	0.00101515	1.11889
	0.00109548	0.00101515	1.12511
	0.0011005	0.00101515	1.13128
	0.00110553	0.00101515	1.1374
	0.00111055	0.00101515	1.14358
	0.00111558	0.00101515	1.14971
	0.0011206	0.00101515	1.15577
	0.00112563	0.00101515	1.16184
	0.00113065	0.00101515	1.16793
	0.00113568	0.00101515	1.17396
	0.0011407	0.00101515	1.17993
	0.00114573	0.00101515	1.18595
	0.00115075	0.00101515	1.19194
	0.00115578	0.00101515	1.19788
	0.0011608	0.00101515	1.20377
	0.00116583	0.00101515	1.20973
	0.00117085	0.00101515	1.21562
	0.00117588	0.00101515	1.22146
	0.0011809	0.00101515	1.22731
	0.00118593	0.00101515	1.23318
	0.00119095	0.00101515	1.23898
	0.00119598	0.00101515	1.24472
	0.00120101	0.00101515	1.25053
	0.00120603	0.00101515	1.2563
	0.00121106	0.00101515	1.26201
	0.00121608	0.00101515	1.26768
	0.00122111	0.00101515	1.27343
	0.00122613	0.00101515	1.27911
	0.00123116	0.00101515	1.28474
	0.00123618	0.00101515	1.29035
	0.00124121	0.00101515	1.29602
	0.00124623	0.00101515	1.30162
	0.00125126	0.00101515	1.30716
	0.00125628	0.00101515	1.31272
	0.00126131	0.00101515	1.31831
	0.00126633	0.00101515	1.32383
	0.00127136	0.00101515	1.32928
	0.00127638	0.00101515	1.3348
	0.00128141	0.00101515	1.34031
	0.00128643	0.00101515	1.34575
	0.00129146	0.00101515	1.35112
	0.00129648	0.00101515	1.35659
	0.00130151	0.00101515	1.36202
	0.00130653	0.00101515	1.36738
	0.00131156	0.00101515	1.37268
	0.00131658	0.00101515	1.37809
	0.00132161	0.00101515	1.38345
	0.00132663	0.00101515	1.38875
	0.00133166	0.00101515	1.39398
	0.00133668	0.00101515	1.39933
	0.00134171	0.00101515	1.40462
	0.00134673	0.00101515	1.40985
	0.00135176	0.00101515	1.41501
	0.00135678	0.00101515	1.42029
	0.00136181	0.00101515	1.42553
	0.00136683	0.00101515	1.4307
	0.00137186	0.00101515	1.4358
	0.00137688	0.00101515	1.441
	0.00138191	0.00101515	1.44618
	0.00138693	0.00101515	1.45129
	0.00139196	0.00101515	1.45633
	0.00139698	0.00101515	1.46145
	0.00140201	0.00101515	1.46658
	0.00140704	0.00101515	1.47164
	0.00141206	0.00101515	1.47664
	0.00141709	0.00101515	1.48165
	0.00142211	0.00101515	1.48673
	0.00142714	0.00101515	1.49175
	0.00143216	0.00101515	1.4967
	0.00143719	0.00101515	1.5016
	0.00144221	0.00101515	1.50664
	0.00144724	0.00101515	1.51162
	0.00145226	0.00101515	1.51654
	0.00145729	0.00101515	1.52138
	0.00146231	0.00101515	1.52632
	0.00146734	0.00101515	1.53126
	0.00147236	0.00101515	1.53614
	0.00147739	0.00101515	1.54096
	0.00148241	0.00101515	1.54575
	0.00148744	0.00101515	1.55067
	0.00149246	0.00101515	1.55552
	0.00149749	0.00101515	1.56031
	0.00150251	0.00101515	1.56503
	0.00150754	0.00101515	1.56984
	0.00151256	0.00101515	1.57467
	0.00151759	0.00101515	1.57944
	0.00152261	0.00101515	1.58415
	0.00152764	0.00101515	1.58878
	0.00153266	0.00101515	1.59359
	0.00153769	0.00101515	1.59835
	0.00154271	0.00101515	1.60304
	0.00154774	0.00101515	1.60766
	0.00155276	0.00101515	1.61227
	0.00155779	0.00101515	1.61702
	0.00156281	0.00101515	1.6217
	0.00156784	0.00101515	1.62632
	0.00157286	0.00101515	1.63088
	0.00157789	0.00101515	1.63545
	0.00158291	0.00101515	1.64014
	0.00158794	0.00101515	1.64476
	0.00159296	0.00101515	1.64932
	0.00159799	0.00101515	1.65381
	0.00160302	0.00101515	1.65833
	0.00160804	0.00101515	1.66295
	0.00161307	0.00101515	1.66752
	0.00161809	0.00101515	1.67202
	0.00162312	0.00101515	1.67646
	0.00162814	0.00101515	1.6809
	0.00163317	0.00101515	1.68548
	0.00163819	0.00101515	1.69
	0.00164322	0.00101515	1.69446
	0.00164824	0.00101515	1.69885
	0.00165327	0.00101515	1.70319
	0.00165829	0.00101515	1.70773
	0.00166332	0.00101515	1.71221
	0.00166834	0.00101515	1.71662
	0.00167337	0.00101515	1.72097
	0.00167839	0.00101515	1.72526
	0.00168342	0.00101515	1.72969
	0.00168844	0.00101515	1.73414
	0.00169347	0.00101515	1.73852
	0.00169849	0.00101515	1.74284
	0.00170352	0.00101515	1.7471
	0.00170854	0.00101515	1.75138
	0.00171357	0.00101515	1.7558
	0.00171859	0.00101515	1.76016
	0.00172362	0.00101515	1.76446
	0.00172864	0.00101515	1.76869
	0.00173367	0.00101515	1.77287
	0.00173869	0.00101515	1.77719
	0.00174372	0.00101515	1.78153
	0.00174874	0.00101515	1.78581
	0.00175377	0.00101515	1.79004
	0.00175879	0.00101515	1.7942
	0.00176382	0.00101515	1.80616
	0.00176884	0.00101515	1.82024
	0.00177387	0.00101515	1.83429
	0.00177889	0.00101515	1.8483
	0.00178392	0.00101515	1.86229
	0.00178894	0.00101515	1.87625
	0.00179397	0.00101515	1.89034
	0.00179899	0.00101515	1.90451
	0.00180402	0.00101515	1.91866
	0.00180905	0.00101515	1.93277
	0.00181407	0.00101515	1.94686
	0.0018191	0.00101515	1.96093
	0.00182412	0.00101515	1.97496
	0.00182915	0.00101515	1.98897
	0.00183417	0.00101515	2.00295
	0.0018392	0.00101515	2.01706
	0.00184422	0.00101515	2.03124
	0.00184925	0.00101515	2.0454
	0.00185427	0.00101515	2.05954
	0.0018593	0.00101515	2.07365
	0.00186432	0.00101515	2.08773
	0.00186935	0.00101515	2.10179
	0.00187437	0.00101515	2.11583
	0.0018794	0.00101515	2.12984
	0.00188442	0.00101515	2.14386
	0.00188945	0.00101515	2.15807
	0.00189447	0.00101515	2.17225
	0.0018995	0.00101515	2.18641
	0.00190452	0.00101515	2.20054
	0.00190955	0.00101515	2.21466
	0.00191457	0.00101515	2.22875
	0.0019196	0.00101515	2.24282
	0.00192462	0.00101515	2.25687
	0.00192965	0.00101515	2.2709
	0.00193467	0.00101515	2.28494
	0.0019397	0.00101515	2.29915
	0.00194472	0.00101515	2.31334
	0.00194975	0.00101515	2.32751
	0.00195477	0.00101515	2.34165
	0.0019598	0.00101515	2.35578
	0.00196482	0.00101515	2.36988
	0.00196985	0.00101515	2.38397
	0.00197487	0.00101515	2.39803
	0.0019799	0.00101515	2.41208
	0.00198492	0.00101515	2.4261
	0.00198995	0.00101515	2.44027
	0.00199497	0.00101515	2.45447
	0.002	0.00101515	2.46865
	0.001	0.0010303	1.02395
	0.00100503	0.0010303	1.03086
	0.00101005	0.0010303	1.03776
	0.00101508	0.0010303	1.04461
	0.0010201	0.0010303	1.05142
	0.00102513	0.0010303	1.05824
	0.00103015	0.0010303	1.06506
	0.00103518	0.0010303	1.07183
	0.0010402	0.0010303	1.07856
	0.00104523	0.0010303	1.08531
	0.00105025	0.0010303	1.09204
	0.00105528	0.0010303	1.09873
	0.0010603	0.0010303	1.10538
	0.00106533	0.0010303	1.11205
	0.00107035	0.0010303	1.1187
	0.00107538	0.0010303	1.1253
	0.0010804	0.0010303	1.13185
	0.00108543	0.0010303	1.13845
	0.00109045	0.0010303	1.14501
	0.00109548	0.0010303	1.15153
	0.0011005	0.0010303	1.15799
	0.00110553	0.0010303	1.16452
	0.00111055	0.0010303	1.17099
	0.00111558	0.0010303	1.17741
	0.0011206	0.0010303	1.18381
	0.00112563	0.0010303	1.19025
	0.00113065	0.0010303	1.19663
	0.00113568	0.0010303	1.20295
	0.0011407	0.0010303	1.20929
	0.00114573	0.0010303	1.21564
	0.00115075	0.0010303	1.22193
	0.00115578	0.0010303	1.22816
	0.0011608	0.0010303	1.23443
	0.00116583	0.0010303	1.24069
	0.00117085	0.0010303	1.24689
	0.00117588	0.0010303	1.25302
	0.0011809	0.0010303	1.25924
	0.00118593	0.0010303	1.26541
	0.00119095	0.0010303	1.27151
	0.00119598	0.0010303	1.27759
	0.00120101	0.0010303	1.28372
	0.00120603	0.0010303	1.2898
	0.00121106	0.0010303	1.29581
	0.00121608	0.0010303	1.30183
	0.00122111	0.0010303	1.30788
	0.00122613	0.0010303	1.31386
	0.00123116	0.0010303	1.31978
	0.00123618	0.0010303	1.32575
	0.00124121	0.0010303	1.33171
	0.00124623	0.0010303	1.33761
	0.00125126	0.0010303	1.34344
	0.00125628	0.0010303	1.34935
	0.00126131	0.0010303	1.35523
	0.00126633	0.0010303	1.36105
	0.00127136	0.0010303	1.3668
	0.00127638	0.0010303	1.37265
	0.00128141	0.0010303	1.37845
	0.00128643	0.0010303	1.38418
	0.00129146	0.0010303	1.38986
	0.00129648	0.0010303	1.39565
	0.00130151	0.0010303	1.40137
	0.00130653	0.0010303	1.40703
	0.00131156	0.0010303	1.41264
	0.00131658	0.0010303	1.41835
	0.00132161	0.0010303	1.424
	0.00132663	0.0010303	1.42958
	0.00133166	0.0010303	1.43512
	0.00133668	0.0010303	1.44076
	0.00134171	0.0010303	1.44634
	0.00134673	0.0010303	1.45186
	0.00135176	0.0010303	1.45732
	0.00135678	0.0010303	1.4629
	0.00136181	0.0010303	1.46841
	0.00136683	0.0010303	1.47386
	0.00137186	0.0010303	1.47924
	0.00137688	0.0010303	1.48476
	0.00138191	0.0010303	1.49022
	0.00138693	0.0010303	1.4956
	0.00139196	0.0010303	1.50093
	0.00139698	0.0010303	1.50635
	0.00140201	0.0010303	1.51175
	0.00140704	0.0010303	1.51709
	0.00141206	0.0010303	1.52236
	0.00141709	0.0010303	1.52768
	0.00142211	0.0010303	1.53303
	0.00142714	0.0010303	1.53832
	0.00143216	0.0010303	1.54354
	0.00143719	0.0010303	1.54875
	0.00144221	0.0010303	1.55406
	0.00144724	0.0010303	1.5593
	0.00145226	0.0010303	1.56448
	0.00145729	0.0010303	1.56958
	0.00146231	0.0010303	1.57483
	0.00146734	0.0010303	1.58004
	0.00147236	0.0010303	1.58517
	0.00147739	0.0010303	1.59024
	0.00148241	0.0010303	1.59536
	0.00148744	0.0010303	1.60053
	0.00149246	0.0010303	1.60563
	0.00149749	0.0010303	1.61067
	0.00150251	0.0010303	1.61564
	0.00150754	0.0010303	1.62077
	0.00151256	0.0010303	1.62585
	0.00151759	0.0010303	1.63087
	0.00152261	0.0010303	1.63582
	0.00152764	0.0010303	1.64077
	0.00153266	0.0010303	1.64583
	0.00153769	0.0010303	1.65083
	0.00154271	0.0010303	1.65576
	0.00154774	0.0010303	1.66062
	0.00155276	0.0010303	1.66557
	0.00155779	0.0010303	1.67055
	0.00156281	0.0010303	1.67547
	0.00156784	0.0010303	1.68032
	0.00157286	0.0010303	1.68511
	0.00157789	0.0010303	1.69003
	0.00158291	0.0010303	1.69494
	0.00158794	0.0010303	1.69979
	0.00159296	0.0010303	1.70457
	0.00159799	0.0010303	1.70928
	0.00160302	0.0010303	1.71417
	0.00160804	0.0010303	1.71902
	0.00161307	0.0010303	1.7238
	0.00161809	0.0010303	1.72852
	0.00162312	0.0010303	1.73317
	0.00162814	0.0010303	1.73799
	0.00163317	0.0010303	1.74278
	0.00163819	0.0010303	1.74751
	0.00164322	0.0010303	1.75218
	0.00164824	0.0010303	1.75678
	0.00165327	0.0010303	1.76152
	0.00165829	0.0010303	1.76626
	0.00166332	0.0010303	1.77094
	0.00166834	0.0010303	1.77556
	0.00167337	0.0010303	1.78011
	0.00167839	0.0010303	1.78474
	0.00168342	0.0010303	1.78944
	0.00168844	0.0010303	1.79408
	0.00169347	0.0010303	1.79866
	0.00169849	0.0010303	1.80317
	0.00170352	0.0010303	1.80767
	0.00170854	0.0010303	1.81234
	0.00171357	0.0010303	1.81695
	0.00171859	0.0010303	1.82149
	0.00172362	0.0010303	1.82598
	0.00172864	0.0010303	1.8304
	0.00173367	0.0010303	1.83495
	0.00173869	0.0010303	1.83953
	0.00174372	0.0010303	1.84406
	0.00174874	0.0010303	1.84852
	0.00175377	0.0010303	1.85291
	0.00175879	0.0010303	1.85727
	0.00176382	0.0010303	1.86184
	0.00176884	0.0010303	1.86634
	0.00177387	0.0010303	1.87079
	0.00177889	0.0010303	1.87518
	0.00178392	0.0010303	1.8795
	0.00178894	0.0010303	1.88385
	0.00179397	0.0010303	1.88835
	0.00179899	0.0010303	1.89279
	0.00180402	0.0010303	1.89717
	0.00180905	0.0010303	1.90149
	0.00181407	0.0010303	1.90836
	0.0018191	0.0010303	1.92288
	0.00182412	0.0010303	1.93736
	0.00182915	0.0010303	1.95182
	0.00183417	0.0010303	1.96625
	0.0018392	0.0010303	1.98065
	0.00184422	0.0010303	1.99502
	0.00184925	0.0010303	2.0096
	0.00185427	0.0010303	2.02419
	0.0018593	0.0010303	2.03876
	0.00186432	0.0010303	2.05329
	0.00186935	0.0010303	2.0678
	0.00187437	0.0010303	2.08228
	0.0018794	0.0010303	2.09674
	0.00188442	0.0010303	2.11117
	0.00188945	0.0010303	2.12557
	0.00189447	0.0010303	2.1401
	0.0018995	0.0010303	2.15471
	0.00190452	0.0010303	2.1693
	0.00190955	0.0010303	2.18386
	0.00191457	0.0010303	2.1984
	0.0019196	0.0010303	2.21291
	0.00192462	0.0010303	2.2274
	0.00192965	0.0010303	2.24186
	0.00193467	0.0010303	2.2563
	0.0019397	0.0010303	2.27072
	0.00194472	0.0010303	2.28532
	0.00194975	0.0010303	2.29994
	0.00195477	0.0010303	2.31453
	0.0019598	0.0010303	2.3291
	0.00196482	0.0010303	2.34365
	0.00196985	0.0010303	2.35817
	0.00197487	0.0010303	2.37268
	0.0019799	0.0010303	2.38716
	0.00198492	0.0010303	2.40162
	0.00198995	0.0010303	2.41606
	0.00199497	0.0010303	2.43061
	0.002	0.0010303	2.44524
	0.001	0.00104545	1.04332
	0.00100503	0.00104545	1.05051
	0.00101005	0.00104545	1.05768
	0.00101508	0.00104545	1.06488
	0.0010201	0.00104545	1.07205
	0.00102513	0.00104545	1.07917
	0.00103015	0.00104545	1.08626
	0.00103518	0.00104545	1.09338
	0.0010402	0.00104545	1.10048
	0.00104523	0.00104545	1.10753
	0.00105025	0.00104545	1.11454
	0.00105528	0.00104545	1.12157
	0.0010603	0.00104545	1.12859
	0.00106533	0.00104545	1.13557
	0.00107035	0.00104545	1.1425
	0.00107538	0.00104545	1.14944
	0.0010804	0.00104545	1.15638
	0.00108543	0.00104545	1.16328
	0.00109045	0.00104545	1.17013
	0.00109548	0.00104545	1.17698
	0.0011005	0.00104545	1.18385
	0.00110553	0.00104545	1.19066
	0.00111055	0.00104545	1.19742
	0.00111558	0.00104545	1.20419
	0.0011206	0.00104545	1.21097
	0.00112563	0.00104545	1.2177
	0.00113065	0.00104545	1.22438
	0.00113568	0.00104545	1.23107
	0.0011407	0.00104545	1.23776
	0.00114573	0.00104545	1.2444
	0.00115075	0.00104545	1.25099
	0.00115578	0.00104545	1.25761
	0.0011608	0.00104545	1.26421
	0.00116583	0.00104545	1.27077
	0.00117085	0.00104545	1.27726
	0.00117588	0.00104545	1.28381
	0.0011809	0.00104545	1.29033
	0.00118593	0.00104545	1.29679
	0.00119095	0.00104545	1.3032
	0.00119598	0.00104545	1.30967
	0.00120101	0.00104545	1.31611
	0.00120603	0.00104545	1.32248
	0.00121106	0.00104545	1.3288
	0.00121608	0.00104545	1.33521
	0.00122111	0.00104545	1.34155
	0.00122613	0.00104545	1.34784
	0.00123116	0.00104545	1.35409
	0.00123618	0.00104545	1.36041
	0.00124121	0.00104545	1.36667
	0.00124623	0.00104545	1.37287
	0.00125126	0.00104545	1.37905
	0.00125628	0.00104545	1.38529
	0.00126131	0.00104545	1.39146
	0.00126633	0.00104545	1.39758
	0.00127136	0.00104545	1.40369
	0.00127638	0.00104545	1.40985
	0.00128141	0.00104545	1.41594
	0.00128643	0.00104545	1.42197
	0.00129146	0.00104545	1.42801
	0.00129648	0.00104545	1.43409
	0.00130151	0.00104545	1.44011
	0.00130653	0.00104545	1.44606
	0.00131156	0.00104545	1.45203
	0.00131658	0.00104545	1.45804
	0.00132161	0.00104545	1.46398
	0.00132663	0.00104545	1.46985
	0.00133166	0.00104545	1.47574
	0.00133668	0.00104545	1.48168
	0.00134171	0.00104545	1.48755
	0.00134673	0.00104545	1.49335
	0.00135176	0.00104545	1.49916
	0.00135678	0.00104545	1.50503
	0.00136181	0.00104545	1.51083
	0.00136683	0.00104545	1.51656
	0.00137186	0.00104545	1.52229
	0.00137688	0.00104545	1.52809
	0.00138191	0.00104545	1.53383
	0.00138693	0.00104545	1.5395
	0.00139196	0.00104545	1.54513
	0.00139698	0.00104545	1.55087
	0.00140201	0.00104545	1.55655
	0.00140704	0.00104545	1.56216
	0.00141206	0.00104545	1.56771
	0.00141709	0.00104545	1.57338
	0.00142211	0.00104545	1.579
	0.00142714	0.00104545	1.58456
	0.00143216	0.00104545	1.59005
	0.00143719	0.00104545	1.59561
	0.00144221	0.00104545	1.60119
	0.00144724	0.00104545	1.6067
	0.00145226	0.00104545	1.61214
	0.00145729	0.00104545	1.61757
	0.00146231	0.00104545	1.62311
	0.00146734	0.00104545	1.62858
	0.00147236	0.00104545	1.63398
	0.00147739	0.00104545	1.63931
	0.00148241	0.00104545	1.64477
	0.00148744	0.00104545	1.6502
	0.00149246	0.00104545	1.65557
	0.00149749	0.00104545	1.66086
	0.00150251	0.00104545	1.66617
	0.00150754	0.00104545	1.67157
	0.00151256	0.00104545	1.6769
	0.00151759	0.00104545	1.68217
	0.00152261	0.00104545	1.68737
	0.00152764	0.00104545	1.69268
	0.00153266	0.00104545	1.69799
	0.00153769	0.00104545	1.70323
	0.00154271	0.00104545	1.70841
	0.00154774	0.00104545	1.71353
	0.00155276	0.00104545	1.71882
	0.00155779	0.00104545	1.72405
	0.00156281	0.00104545	1.72921
	0.00156784	0.00104545	1.7343
	0.00157286	0.00104545	1.7394
	0.00157789	0.00104545	1.74461
	0.00158291	0.00104545	1.74976
	0.00158794	0.00104545	1.75484
	0.00159296	0.00104545	1.75986
	0.00159799	0.00104545	1.76492
	0.00160302	0.00104545	1.77007
	0.00160804	0.00104545	1.77514
	0.00161307	0.00104545	1.78015
	0.00161809	0.00104545	1.7851
	0.00162312	0.00104545	1.79011
	0.00162814	0.00104545	1.79519
	0.00163317	0.00104545	1.8002
	0.00163819	0.00104545	1.80515
	0.00164322	0.00104545	1.81003
	0.00164824	0.00104545	1.81497
	0.00165327	0.00104545	1.81999
	0.00165829	0.00104545	1.82495
	0.00166332	0.00104545	1.82984
	0.00166834	0.00104545	1.83467
	0.00167337	0.00104545	1.83952
	0.00167839	0.00104545	1.84449
	0.00168342	0.00104545	1.8494
	0.00168844	0.00104545	1.85424
	0.00169347	0.00104545	1.85903
	0.00169849	0.00104545	1.86375
	0.00170352	0.00104545	1.86868
	0.00170854	0.00104545	1.87355
	0.00171357	0.00104545	1.87836
	0.00171859	0.00104545	1.8831
	0.00172362	0.00104545	1.88777
	0.00172864	0.00104545	1.89257
	0.00173367	0.00104545	1.89741
	0.00173869	0.00104545	1.90218
	0.00174372	0.00104545	1.90689
	0.00174874	0.00104545	1.91154
	0.00175377	0.00104545	1.91616
	0.00175879	0.00104545	1.92097
	0.00176382	0.00104545	1.92572
	0.00176884	0.00104545	1.93041
	0.00177387	0.00104545	1.93503
	0.00177889	0.00104545	1.9396
	0.00178392	0.00104545	1.94424
	0.00178894	0.00104545	1.94897
	0.00179397	0.00104545	1.95364
	0.00179899	0.00104545	1.95826
	0.00180402	0.00104545	1.9628
	0.00180905	0.00104545	1.96729
	0.00181407	0.00104545	1.97193
	0.0018191	0.00104545	1.97659
	0.00182412	0.00104545	1.9812
	0.00182915	0.00104545	1.98574
	0.00183417	0.00104545	1.99022
	0.0018392	0.00104545	1.99464
	0.00184422	0.00104545	1.99924
	0.00184925	0.00104545	2.00385
	0.00185427	0.00104545	2.00839
	0.0018593	0.00104545	2.01288
	0.00186432	0.00104545	2.01731
	0.00186935	0.00104545	2.02767
	0.00187437	0.00104545	2.04261
	0.0018794	0.00104545	2.05752
	0.00188442	0.00104545	2.07239
	0.00188945	0.00104545	2.08724
	0.00189447	0.00104545	2.10207
	0.0018995	0.00104545	2.11686
	0.00190452	0.00104545	2.1319
	0.00190955	0.00104545	2.14693
	0.00191457	0.00104545	2.16192
	0.0019196	0.00104545	2.17689
	0.00192462	0.00104545	2.19182
	0.00192965	0.00104545	2.20674
	0.00193467	0.00104545	2.22162
	0.0019397	0.00104545	2.23648
	0.00194472	0.00104545	2.25131
	0.00194975	0.00104545	2.26623
	0.00195477	0.00104545	2.28128
	0.0019598	0.00104545	2.29631
	0.00196482	0.00104545	2.31131
	0.00196985	0.00104545	2.32628
	0.00197487	0.00104545	2.34123
	0.0019799	0.00104545	2.35616
	0.00198492	0.00104545	2.37106
	0.00198995	0.00104545	2.38594
	0.00199497	0.00104545	2.40079
	0.002	0.00104545	2.41572
	0.001	0.00106061	1.06167
	0.00100503	0.00106061	1.06919
	0.00101005	0.00106061	1.07668
	0.00101508	0.00106061	1.08414
	0.0010201	0.00106061	1.09164
	0.00102513	0.00106061	1.0991
	0.00103015	0.00106061	1.10654
	0.00103518	0.00106061	1.11394
	0.0010402	0.00106061	1.12132
	0.00104523	0.00106061	1.12873
	0.00105025	0.00106061	1.1361
	0.00105528	0.00106061	1.14343
	0.0010603	0.00106061	1.15073
	0.00106533	0.00106061	1.15805
	0.00107035	0.00106061	1.16536
	0.00107538	0.00106061	1.17262
	0.0010804	0.00106061	1.17984
	0.00108543	0.00106061	1.18707
	0.00109045	0.00106061	1.1943
	0.00109548	0.00106061	1.20149
	0.0011005	0.00106061	1.20863
	0.00110553	0.00106061	1.21576
	0.00111055	0.00106061	1.22292
	0.00111558	0.00106061	1.23003
	0.0011206	0.00106061	1.23709
	0.00112563	0.00106061	1.24413
	0.00113065	0.00106061	1.25121
	0.00113568	0.00106061	1.25824
	0.0011407	0.00106061	1.26522
	0.00114573	0.00106061	1.27216
	0.00115075	0.00106061	1.27916
	0.00115578	0.00106061	1.28611
	0.0011608	0.00106061	1.29301
	0.00116583	0.00106061	1.29986
	0.00117085	0.00106061	1.30678
	0.00117588	0.00106061	1.31365
	0.0011809	0.00106061	1.32046
	0.00118593	0.00106061	1.32722
	0.00119095	0.00106061	1.33406
	0.00119598	0.00106061	1.34084
	0.00120101	0.00106061	1.34757
	0.00120603	0.00106061	1.35424
	0.00121106	0.00106061	1.361
	0.00121608	0.00106061	1.3677
	0.00122111	0.00106061	1.37434
	0.00122613	0.00106061	1.38093
	0.00123116	0.00106061	1.38761
	0.00123618	0.00106061	1.39422
	0.00124121	0.00106061	1.40078
	0.00124623	0.00106061	1.40729
	0.00125126	0.00106061	1.41388
	0.00125628	0.00106061	1.42041
	0.00126131	0.00106061	1.42689
	0.00126633	0.00106061	1.43331
	0.00127136	0.00106061	1.43982
	0.00127638	0.00106061	1.44628
	0.00128141	0.00106061	1.45267
	0.00128643	0.00106061	1.45901
	0.00129146	0.00106061	1.46544
	0.00129648	0.00106061	1.47182
	0.00130151	0.00106061	1.47813
	0.00130653	0.00106061	1.48438
	0.00131156	0.00106061	1.49074
	0.00131658	0.00106061	1.49704
	0.00132161	0.00106061	1.50328
	0.00132663	0.00106061	1.50945
	0.00133166	0.00106061	1.51573
	0.00133668	0.00106061	1.52196
	0.00134171	0.00106061	1.52812
	0.00134673	0.00106061	1.53422
	0.00135176	0.00106061	1.54041
	0.00135678	0.00106061	1.54657
	0.00136181	0.00106061	1.55266
	0.00136683	0.00106061	1.55869
	0.00137186	0.00106061	1.56479
	0.00137688	0.00106061	1.57088
	0.00138191	0.00106061	1.5769
	0.00138693	0.00106061	1.58286
	0.00139196	0.00106061	1.58886
	0.00139698	0.00106061	1.59489
	0.00140201	0.00106061	1.60086
	0.00140704	0.00106061	1.60676
	0.00141206	0.00106061	1.61265
	0.00141709	0.00106061	1.61862
	0.00142211	0.00106061	1.62453
	0.00142714	0.00106061	1.63037
	0.00143216	0.00106061	1.63615
	0.00143719	0.00106061	1.64207
	0.00144221	0.00106061	1.64792
	0.00144724	0.00106061	1.65371
	0.00145226	0.00106061	1.65943
	0.00145729	0.00106061	1.66523
	0.00146231	0.00106061	1.67104
	0.00146734	0.00106061	1.67678
	0.00147236	0.00106061	1.68245
	0.00147739	0.00106061	1.68811
	0.00148241	0.00106061	1.69388
	0.00148744	0.00106061	1.69958
	0.00149246	0.00106061	1.70521
	0.00149749	0.00106061	1.71077
	0.00150251	0.00106061	1.71645
	0.00150754	0.00106061	1.72211
	0.00151256	0.00106061	1.72771
	0.00151759	0.00106061	1.73324
	0.00152261	0.00106061	1.73875
	0.00152764	0.00106061	1.74438
	0.00153266	0.00106061	1.74995
	0.00153769	0.00106061	1.75545
	0.00154271	0.00106061	1.76088
	0.00154774	0.00106061	1.76639
	0.00155276	0.00106061	1.77193
	0.00155779	0.00106061	1.7774
	0.00156281	0.00106061	1.78281
	0.00156784	0.00106061	1.78815
	0.00157286	0.00106061	1.79364
	0.00157789	0.00106061	1.7991
	0.00158291	0.00106061	1.80449
	0.00158794	0.00106061	1.80982
	0.00159296	0.00106061	1.81509
	0.00159799	0.00106061	1.82054
	0.00160302	0.00106061	1.82592
	0.00160804	0.00106061	1.83123
	0.00161307	0.00106061	1.83648
	0.00161809	0.00106061	1.8417
	0.00162312	0.00106061	1.84708
	0.00162814	0.00106061	1.85239
	0.00163317	0.00106061	1.85763
	0.00163819	0.00106061	1.86281
	0.00164322	0.00106061	1.86797
	0.00164824	0.00106061	1.87328
	0.00165327	0.00106061	1.87853
	0.00165829	0.00106061	1.88371
	0.00166332	0.00106061	1.88882
	0.00166834	0.00106061	1.8939
	0.00167337	0.00106061	1.89915
	0.00167839	0.00106061	1.90434
	0.00168342	0.00106061	1.90947
	0.00168844	0.00106061	1.91452
	0.00169347	0.00106061	1.91952
	0.00169849	0.00106061	1.9247
	0.00170352	0.00106061	1.92984
	0.00170854	0.00106061	1.93492
	0.00171357	0.00106061	1.93993
	0.00171859	0.00106061	1.94488
	0.00172362	0.00106061	1.94992
	0.00172864	0.00106061	1.95503
	0.00173367	0.00106061	1.96006
	0.00173869	0.00106061	1.96504
	0.00174372	0.00106061	1.96995
	0.00174874	0.00106061	1.97484
	0.00175377	0.00106061	1.97991
	0.00175879	0.00106061	1.98491
	0.00176382	0.00106061	1.98985
	0.00176884	0.00106061	1.99473
	0.00177387	0.00106061	1.99955
	0.00177889	0.00106061	2.00448
	0.00178392	0.00106061	2.00946
	0.00178894	0.00106061	2.01438
	0.00179397	0.00106061	2.01923
	0.00179899	0.00106061	2.02403
	0.00180402	0.00106061	2.02875
	0.00180905	0.00106061	2.0337
	0.00181407	0.00106061	2.0386
	0.0018191	0.00106061	2.04344
	0.00182412	0.00106061	2.04822
	0.00182915	0.00106061	2.05294
	0.00183417	0.00106061	2.05763
	0.0018392	0.00106061	2.06252
	0.00184422	0.00106061	2.06736
	0.00184925	0.00106061	2.07213
	0.00185427	0.00106061	2.07684
	0.0018593	0.00106061	2.08149
	0.00186432	0.00106061	2.08613
	0.00186935	0.00106061	2.09097
	0.00187437	0.00106061	2.09574
	0.0018794	0.00106061	2.10046
	0.00188442	0.00106061	2.10511
	0.00188945	0.00106061	2.1097
	0.00189447	0.00106061	2.11426
	0.0018995	0.00106061	2.11904
	0.00190452	0.00106061	2.12377
	0.00190955	0.00106061	2.12843
	0.00191457	0.00106061	2.13303
	0.0019196	0.00106061	2.13758
	0.00192462	0.00106061	2.14994
	0.00192965	0.00106061	2.16531
	0.00193467	0.00106061	2.18065
	0.0019397	0.00106061	2.19596
	0.00194472	0.00106061	2.21124
	0.00194975	0.00106061	2.2265
	0.00195477	0.00106061	2.24172
	0.0019598	0.00106061	2.2572
	0.00196482	0.00106061	2.27266
	0.00196985	0.00106061	2.2881
	0.00197487	0.00106061	2.3035
	0.0019799	0.00106061	2.31888
	0.00198492	0.00106061	2.33423
	0.00198995	0.00106061	2.34956
	0.00199497	0.00106061	2.36486
	0.002	0.00106061	2.38013
	0.001	0.00107576	1.07906
	0.00100503	0.00107576	1.08689
	0.00101005	0.00107576	1.09469
	0.00101508	0.00107576	1.10247
	0.0010201	0.00107576	1.11023
	0.00102513	0.00107576	1.11802
	0.00103015	0.00107576	1.12577
	0.00103518	0.00107576	1.1335
	0.0010402	0.00107576	1.1412
	0.00104523	0.00107576	1.14888
	0.00105025	0.00107576	1.15659
	0.00105528	0.00107576	1.16426
	0.0010603	0.00107576	1.17191
	0.00106533	0.00107576	1.17951
	0.00107035	0.00107576	1.18712
	0.00107538	0.00107576	1.19473
	0.0010804	0.00107576	1.20232
	0.00108543	0.00107576	1.20986
	0.00109045	0.00107576	1.21737
	0.00109548	0.00107576	1.2249
	0.0011005	0.00107576	1.23242
	0.00110553	0.00107576	1.2399
	0.00111055	0.00107576	1.24733
	0.00111558	0.00107576	1.25476
	0.0011206	0.00107576	1.26221
	0.00112563	0.00107576	1.26961
	0.00113065	0.00107576	1.27698
	0.00113568	0.00107576	1.2843
	0.0011407	0.00107576	1.29167
	0.00114573	0.00107576	1.299
	0.00115075	0.00107576	1.30629
	0.00115578	0.00107576	1.31353
	0.0011608	0.00107576	1.3208
	0.00116583	0.00107576	1.32806
	0.00117085	0.00107576	1.33527
	0.00117588	0.00107576	1.34243
	0.0011809	0.00107576	1.3496
	0.00118593	0.00107576	1.35678
	0.00119095	0.00107576	1.36391
	0.00119598	0.00107576	1.37099
	0.00120101	0.00107576	1.37806
	0.00120603	0.00107576	1.38516
	0.00121106	0.00107576	1.39221
	0.00121608	0.00107576	1.39921
	0.00122111	0.00107576	1.40618
	0.00122613	0.00107576	1.4132
	0.00123116	0.00107576	1.42017
	0.00123618	0.00107576	1.42709
	0.00124121	0.00107576	1.43396
	0.00124623	0.00107576	1.4409
	0.00125126	0.00107576	1.44779
	0.00125628	0.00107576	1.45463
	0.00126131	0.00107576	1.4614
	0.00126633	0.00107576	1.46827
	0.00127136	0.00107576	1.47508
	0.00127638	0.00107576	1.48184
	0.00128141	0.00107576	1.48853
	0.00128643	0.00107576	1.4953
	0.00129146	0.00107576	1.50204
	0.00129648	0.00107576	1.50871
	0.00130151	0.00107576	1.51533
	0.00130653	0.00107576	1.52201
	0.00131156	0.00107576	1.52867
	0.00131658	0.00107576	1.53526
	0.00132161	0.00107576	1.5418
	0.00132663	0.00107576	1.54839
	0.00133166	0.00107576	1.55497
	0.00133668	0.00107576	1.56149
	0.00134171	0.00107576	1.56795
	0.00134673	0.00107576	1.57444
	0.00135176	0.00107576	1.58095
	0.00135678	0.00107576	1.58741
	0.00136181	0.00107576	1.59379
	0.00136683	0.00107576	1.60018
	0.00137186	0.00107576	1.60663
	0.00137688	0.00107576	1.61301
	0.00138191	0.00107576	1.61933
	0.00138693	0.00107576	1.62561
	0.00139196	0.00107576	1.63199
	0.00139698	0.00107576	1.63831
	0.00140201	0.00107576	1.64456
	0.00140704	0.00107576	1.65075
	0.00141206	0.00107576	1.65704
	0.00141709	0.00107576	1.6633
	0.00142211	0.00107576	1.6695
	0.00142714	0.00107576	1.67562
	0.00143216	0.00107576	1.6818
	0.00143719	0.00107576	1.688
	0.00144221	0.00107576	1.69414
	0.00144724	0.00107576	1.70021
	0.00145226	0.00107576	1.70626
	0.00145729	0.00107576	1.71241
	0.00146231	0.00107576	1.7185
	0.00146734	0.00107576	1.72452
	0.00147236	0.00107576	1.73047
	0.00147739	0.00107576	1.73653
	0.00148241	0.00107576	1.74257
	0.00148744	0.00107576	1.74855
	0.00149246	0.00107576	1.75445
	0.00149749	0.00107576	1.76037
	0.00150251	0.00107576	1.76636
	0.00150754	0.00107576	1.7723
	0.00151256	0.00107576	1.77816
	0.00151759	0.00107576	1.78396
	0.00152261	0.00107576	1.78988
	0.00152764	0.00107576	1.79577
	0.00153266	0.00107576	1.8016
	0.00153769	0.00107576	1.80736
	0.00154271	0.00107576	1.81311
	0.00154774	0.00107576	1.81897
	0.00155276	0.00107576	1.82477
	0.00155779	0.00107576	1.83051
	0.00156281	0.00107576	1.83617
	0.00156784	0.00107576	1.84189
	0.00157286	0.00107576	1.84767
	0.00157789	0.00107576	1.85338
	0.00158291	0.00107576	1.85902
	0.00158794	0.00107576	1.8646
	0.00159296	0.00107576	1.87029
	0.00159799	0.00107576	1.87599
	0.00160302	0.00107576	1.88161
	0.00160804	0.00107576	1.88717
	0.00161307	0.00107576	1.89266
	0.00161809	0.00107576	1.89832
	0.00162312	0.00107576	1.90393
	0.00162814	0.00107576	1.90948
	0.00163317	0.00107576	1.91496
	0.00163819	0.00107576	1.92038
	0.00164322	0.00107576	1.92598
	0.00164824	0.00107576	1.93152
	0.00165327	0.00107576	1.937
	0.00165829	0.00107576	1.94242
	0.00166332	0.00107576	1.94776
	0.00166834	0.00107576	1.95329
	0.00167337	0.00107576	1.95877
	0.00167839	0.00107576	1.96419
	0.00168342	0.00107576	1.96954
	0.00168844	0.00107576	1.97482
	0.00169347	0.00107576	1.98025
	0.00169849	0.00107576	1.98568
	0.00170352	0.00107576	1.99104
	0.00170854	0.00107576	1.99634
	0.00171357	0.00107576	2.00156
	0.00171859	0.00107576	2.00688
	0.00172362	0.00107576	2.01226
	0.00172864	0.00107576	2.01757
	0.00173367	0.00107576	2.02282
	0.00173869	0.00107576	2.028
	0.00174372	0.00107576	2.03318
	0.00174874	0.00107576	2.03851
	0.00175377	0.00107576	2.04379
	0.00175879	0.00107576	2.049
	0.00176382	0.00107576	2.05414
	0.00176884	0.00107576	2.05922
	0.00177387	0.00107576	2.06445
	0.00177889	0.00107576	2.06969
	0.00178392	0.00107576	2.07486
	0.00178894	0.00107576	2.07998
	0.00179397	0.00107576	2.08503
	0.00179899	0.00107576	2.09005
	0.00180402	0.00107576	2.09527
	0.00180905	0.00107576	2.10042
	0.00181407	0.00107576	2.10551
	0.0018191	0.00107576	2.11054
	0.00182412	0.00107576	2.1155
	0.00182915	0.00107576	2.12053
	0.00183417	0.00107576	2.12567
	0.0018392	0.00107576	2.13074
	0.00184422	0.00107576	2.13576
	0.00184925	0.00107576	2.14071
	0.00185427	0.00107576	2.14559
	0.0018593	0.00107576	2.1506
	0.00186432	0.00107576	2.15566
	0.00186935	0.00107576	2.16067
	0.00187437	0.00107576	2.16561
	0.0018794	0.00107576	2.17049
	0.00188442	0.00107576	2.17531
	0.00188945	0.00107576	2.18026
	0.00189447	0.00107576	2.18527
	0.0018995	0.00107576	2.19021
	0.00190452	0.00107576	2.1951
	0.00190955	0.00107576	2.19992
	0.00191457	0.00107576	2.20468
	0.0019196	0.00107576	2.20954
	0.00192462	0.00107576	2.21449
	0.00192965	0.00107576	2.21939
	0.00193467	0.00107576	2.22422
	0.0019397	0.00107576	2.229
	0.00194472	0.00107576	2.23371
	0.00194975	0.00107576	2.23844
	0.00195477	0.00107576	2.24335
	0.0019598	0.00107576	2.2482
	0.00196482	0.00107576	2.253
	0.00196985	0.00107576	2.25773
	0.00197487	0.00107576	2.2624
	0.0019799	0.00107576	2.27512
	0.00198492	0.00107576	2.29093
	0.00198995	0.00107576	2.30671
	0.00199497	0.00107576	2.32247
	0.002	0.00107576	2.3382
	0.001	0.00109091	1.0955
	0.00100503	0.00109091	1.10362
	0.00101005	0.00109091	1.11172
	0.00101508	0.00109091	1.11979
	0.0010201	0.00109091	1.12785
	0.00102513	0.00109091	1.13594
	0.00103015	0.00109091	1.14401
	0.00103518	0.00109091	1.15205
	0.0010402	0.00109091	1.16007
	0.00104523	0.00109091	1.16805
	0.00105025	0.00109091	1.17605
	0.00105528	0.00109091	1.18405
	0.0010603	0.00109091	1.19202
	0.00106533	0.00109091	1.19996
	0.00107035	0.00109091	1.20788
	0.00107538	0.00109091	1.21578
	0.0010804	0.00109091	1.2237
	0.00108543	0.00109091	1.23159
	0.00109045	0.00109091	1.23945
	0.00109548	0.00109091	1.24727
	0.0011005	0.00109091	1.25509
	0.00110553	0.00109091	1.26293
	0.00111055	0.00109091	1.27073
	0.00111558	0.00109091	1.27849
	0.0011206	0.00109091	1.28621
	0.00112563	0.00109091	1.29396
	0.00113065	0.00109091	1.30169
	0.00113568	0.00109091	1.30939
	0.0011407	0.00109091	1.31705
	0.00114573	0.00109091	1.32467
	0.00115075	0.00109091	1.33234
	0.00115578	0.00109091	1.33997
	0.0011608	0.00109091	1.34756
	0.00116583	0.00109091	1.35511
	0.00117085	0.00109091	1.36266
	0.00117588	0.00109091	1.37022
	0.0011809	0.00109091	1.37774
	0.00118593	0.00109091	1.38521
	0.00119095	0.00109091	1.39265
	0.00119598	0.00109091	1.40014
	0.00120101	0.00109091	1.40759
	0.00120603	0.00109091	1.41498
	0.00121106	0.00109091	1.42233
	0.00121608	0.00109091	1.42972
	0.00122111	0.00109091	1.43709
	0.00122613	0.00109091	1.44441
	0.00123116	0.00109091	1.45168
	0.00123618	0.00109091	1.45896
	0.00124121	0.00109091	1.46625
	0.00124623	0.00109091	1.4735
	0.00125126	0.00109091	1.48068
	0.00125628	0.00109091	1.48786
	0.00126131	0.00109091	1.49508
	0.00126633	0.00109091	1.50224
	0.00127136	0.00109091	1.50935
	0.00127638	0.00109091	1.51642
	0.00128141	0.00109091	1.52356
	0.00128643	0.00109091	1.53065
	0.00129146	0.00109091	1.53768
	0.00129648	0.00109091	1.54466
	0.00130151	0.00109091	1.55171
	0.00130653	0.00109091	1.55872
	0.00131156	0.00109091	1.56568
	0.00131658	0.00109091	1.57258
	0.00132161	0.00109091	1.57952
	0.00132663	0.00109091	1.58646
	0.00133166	0.00109091	1.59334
	0.00133668	0.00109091	1.60016
	0.00134171	0.00109091	1.607
	0.00134673	0.00109091	1.61387
	0.00135176	0.00109091	1.62068
	0.00135678	0.00109091	1.62742
	0.00136181	0.00109091	1.63415
	0.00136683	0.00109091	1.64095
	0.00137186	0.00109091	1.64769
	0.00137688	0.00109091	1.65437
	0.00138191	0.00109091	1.66098
	0.00138693	0.00109091	1.6677
	0.00139196	0.00109091	1.67438
	0.00139698	0.00109091	1.68099
	0.00140201	0.00109091	1.68754
	0.00140704	0.00109091	1.69414
	0.00141206	0.00109091	1.70075
	0.00141709	0.00109091	1.7073
	0.00142211	0.00109091	1.71379
	0.00142714	0.00109091	1.72027
	0.00143216	0.00109091	1.72682
	0.00143719	0.00109091	1.73331
	0.00144221	0.00109091	1.73973
	0.00144724	0.00109091	1.74609
	0.00145226	0.00109091	1.75258
	0.00145729	0.00109091	1.75901
	0.00146231	0.00109091	1.76538
	0.00146734	0.00109091	1.77168
	0.00147236	0.00109091	1.77803
	0.00147739	0.00109091	1.78441
	0.00148241	0.00109091	1.79073
	0.00148744	0.00109091	1.79699
	0.00149246	0.00109091	1.80318
	0.00149749	0.00109091	1.80952
	0.00150251	0.00109091	1.81579
	0.00150754	0.00109091	1.822
	0.00151256	0.00109091	1.82814
	0.00151759	0.00109091	1.83433
	0.00152261	0.00109091	1.84056
	0.00152764	0.00109091	1.84673
	0.00153266	0.00109091	1.85283
	0.00153769	0.00109091	1.85886
	0.00154271	0.00109091	1.86504
	0.00154774	0.00109091	1.87117
	0.00155276	0.00109091	1.87724
	0.00155779	0.00109091	1.88324
	0.00156281	0.00109091	1.88922
	0.00156784	0.00109091	1.89533
	0.00157286	0.00109091	1.90136
	0.00157789	0.00109091	1.90733
	0.00158291	0.00109091	1.91324
	0.00158794	0.00109091	1.91919
	0.00159296	0.00109091	1.92521
	0.00159799	0.00109091	1.93116
	0.00160302	0.00109091	1.93704
	0.00160804	0.00109091	1.94285
	0.00161307	0.00109091	1.94877
	0.00161809	0.00109091	1.9547
	0.00162312	0.00109091	1.96056
	0.00162814	0.00109091	1.96636
	0.00163317	0.00109091	1.97209
	0.00163819	0.00109091	1.97795
	0.00164322	0.00109091	1.98381
	0.00164824	0.00109091	1.9896
	0.00165327	0.00109091	1.99532
	0.00165829	0.00109091	2.00097
	0.00166332	0.00109091	2.00677
	0.00166834	0.00109091	2.01255
	0.00167337	0.00109091	2.01827
	0.00167839	0.00109091	2.02392
	0.00168342	0.00109091	2.0295
	0.00168844	0.00109091	2.03521
	0.00169347	0.00109091	2.04093
	0.00169849	0.00109091	2.04659
	0.00170352	0.00109091	2.05218
	0.00170854	0.00109091	2.0577
	0.00171357	0.00109091	2.0633
	0.00171859	0.00109091	2.06897
	0.00172362	0.00109091	2.07457
	0.00172864	0.00109091	2.0801
	0.00173367	0.00109091	2.08557
	0.00173869	0.00109091	2.09104
	0.00174372	0.00109091	2.09666
	0.00174874	0.00109091	2.10221
	0.00175377	0.00109091	2.1077
	0.00175879	0.00109091	2.11312
	0.00176382	0.00109091	2.11848
	0.00176884	0.00109091	2.12401
	0.00177387	0.00109091	2.12952
	0.00177889	0.00109091	2.13497
	0.00178392	0.00109091	2.14036
	0.00178894	0.00109091	2.14567
	0.00179397	0.00109091	2.15103
	0.00179899	0.00109091	2.15651
	0.00180402	0.00109091	2.16192
	0.00180905	0.00109091	2.16727
	0.00181407	0.00109091	2.17256
	0.0018191	0.00109091	2.17778
	0.00182412	0.00109091	2.18316
	0.00182915	0.00109091	2.18855
	0.00183417	0.00109091	2.19388
	0.0018392	0.00109091	2.19914
	0.00184422	0.00109091	2.20434
	0.00184925	0.00109091	2.20947
	0.00185427	0.00109091	2.21485
	0.0018593	0.00109091	2.22016
	0.00186432	0.00109091	2.22541
	0.00186935	0.00109091	2.2306
	0.00187437	0.00109091	2.23572
	0.0018794	0.00109091	2.24081
	0.00188442	0.00109091	2.24612
	0.00188945	0.00109091	2.25136
	0.00189447	0.00109091	2.25654
	0.0018995	0.00109091	2.26165
	0.00190452	0.00109091	2.26671
	0.00190955	0.00109091	2.27173
	0.00191457	0.00109091	2.27698
	0.0019196	0.00109091	2.28216
	0.00192462	0.00109091	2.28728
	0.00192965	0.00109091	2.29233
	0.00193467	0.00109091	2.29733
	0.0019397	0.00109091	2.30225
	0.00194472	0.00109091	2.30744
	0.00194975	0.00109091	2.31257
	0.00195477	0.00109091	2.31764
	0.0019598	0.00109091	2.32264
	0.00196482	0.00109091	2.32759
	0.00196985	0.00109091	2.33247
	0.00197487	0.00109091	2.33751
	0.0019799	0.00109091	2.3426
	0.00198492	0.00109091	2.34763
	0.00198995	0.00109091	2.35259
	0.00199497	0.00109091	2.3575
	0.002	0.00109091	2.36234
	0.001	0.00110606	1.11101
	0.00100503	0.00110606	1.11941
	0.00101005	0.00110606	1.12779
	0.00101508	0.00110606	1.13615
	0.0010201	0.00110606	1.14452
	0.00102513	0.00110606	1.1529
	0.00103015	0.00110606	1.16126
	0.00103518	0.00110606	1.1696
	0.0010402	0.00110606	1.17792
	0.00104523	0.00110606	1.18621
	0.00105025	0.00110606	1.19451
	0.00105528	0.00110606	1.20282
	0.0010603	0.00110606	1.2111
	0.00106533	0.00110606	1.21936
	0.00107035	0.00110606	1.2276
	0.00107538	0.00110606	1.2358
	0.0010804	0.00110606	1.24403
	0.00108543	0.00110606	1.25225
	0.00109045	0.00110606	1.26044
	0.00109548	0.00110606	1.2686
	0.0011005	0.00110606	1.27673
	0.00110553	0.00110606	1.28486
	0.00111055	0.00110606	1.293
	0.00111558	0.00110606	1.30112
	0.0011206	0.00110606	1.3092
	0.00112563	0.00110606	1.31724
	0.00113065	0.00110606	1.32527
	0.00113568	0.00110606	1.33333
	0.0011407	0.00110606	1.34135
	0.00114573	0.00110606	1.34934
	0.00115075	0.00110606	1.35729
	0.00115578	0.00110606	1.36524
	0.0011608	0.00110606	1.3732
	0.00116583	0.00110606	1.38113
	0.00117085	0.00110606	1.38901
	0.00117588	0.00110606	1.39686
	0.0011809	0.00110606	1.40472
	0.00118593	0.00110606	1.41259
	0.00119095	0.00110606	1.42041
	0.00119598	0.00110606	1.42818
	0.00120101	0.00110606	1.43592
	0.00120603	0.00110606	1.44372
	0.00121106	0.00110606	1.45147
	0.00121608	0.00110606	1.45918
	0.00122111	0.00110606	1.46684
	0.00122613	0.00110606	1.47451
	0.00123116	0.00110606	1.48219
	0.00123618	0.00110606	1.48983
	0.00124121	0.00110606	1.49742
	0.00124623	0.00110606	1.50496
	0.00125126	0.00110606	1.51258
	0.00125628	0.00110606	1.52014
	0.00126131	0.00110606	1.52765
	0.00126633	0.00110606	1.53511
	0.00127136	0.00110606	1.54261
	0.00127638	0.00110606	1.55011
	0.00128141	0.00110606	1.55755
	0.00128643	0.00110606	1.56493
	0.00129146	0.00110606	1.57231
	0.00129648	0.00110606	1.57973
	0.00130151	0.00110606	1.5871
	0.00130653	0.00110606	1.59441
	0.00131156	0.00110606	1.60167
	0.00131658	0.00110606	1.60901
	0.00132161	0.00110606	1.61631
	0.00132663	0.00110606	1.62355
	0.00133166	0.00110606	1.63073
	0.00133668	0.00110606	1.63796
	0.00134171	0.00110606	1.64518
	0.00134673	0.00110606	1.65235
	0.00135176	0.00110606	1.65946
	0.00135678	0.00110606	1.66656
	0.00136181	0.00110606	1.67372
	0.00136683	0.00110606	1.68081
	0.00137186	0.00110606	1.68785
	0.00137688	0.00110606	1.69483
	0.00138191	0.00110606	1.70192
	0.00138693	0.00110606	1.70895
	0.00139196	0.00110606	1.71592
	0.00139698	0.00110606	1.72283
	0.00140201	0.00110606	1.72978
	0.00140704	0.00110606	1.73675
	0.00141206	0.00110606	1.74366
	0.00141709	0.00110606	1.7505
	0.00142211	0.00110606	1.75732
	0.00142714	0.00110606	1.76423
	0.00143216	0.00110606	1.77108
	0.00143719	0.00110606	1.77786
	0.00144221	0.00110606	1.78457
	0.00144724	0.00110606	1.79139
	0.00145226	0.00110606	1.79818
	0.00145729	0.00110606	1.8049
	0.00146231	0.00110606	1.81156
	0.00146734	0.00110606	1.81823
	0.00147236	0.00110606	1.82496
	0.00147739	0.00110606	1.83163
	0.00148241	0.00110606	1.83824
	0.00148744	0.00110606	1.84478
	0.00149246	0.00110606	1.85143
	0.00149749	0.00110606	1.85805
	0.00150251	0.00110606	1.86461
	0.00150754	0.00110606	1.8711
	0.00151256	0.00110606	1.8776
	0.00151759	0.00110606	1.88417
	0.00152261	0.00110606	1.89068
	0.00152764	0.00110606	1.89713
	0.00153266	0.00110606	1.90351
	0.00153769	0.00110606	1.90998
	0.00154271	0.00110606	1.91646
	0.00154774	0.00110606	1.92286
	0.00155276	0.00110606	1.9292
	0.00155779	0.00110606	1.93549
	0.00156281	0.00110606	1.94193
	0.00156784	0.00110606	1.9483
	0.00157286	0.00110606	1.95461
	0.00157789	0.00110606	1.96084
	0.00158291	0.00110606	1.9671
	0.00158794	0.00110606	1.97344
	0.00159296	0.00110606	1.97972
	0.00159799	0.00110606	1.98593
	0.00160302	0.00110606	1.99207
	0.00160804	0.00110606	1.99828
	0.00161307	0.00110606	2.00454
	0.00161809	0.00110606	2.01073
	0.00162312	0.00110606	2.01685
	0.00162814	0.00110606	2.0229
	0.00163317	0.00110606	2.02906
	0.00163819	0.00110606	2.03523
	0.00164322	0.00110606	2.04134
	0.00164824	0.00110606	2.04738
	0.00165327	0.00110606	2.05335
	0.00165829	0.00110606	2.05944
	0.00166332	0.00110606	2.06554
	0.00166834	0.00110606	2.07157
	0.00167337	0.00110606	2.07753
	0.00167839	0.00110606	2.08342
	0.00168342	0.00110606	2.08943
	0.00168844	0.00110606	2.09546
	0.00169347	0.00110606	2.10142
	0.00169849	0.00110606	2.10731
	0.00170352	0.00110606	2.11314
	0.00170854	0.00110606	2.11905
	0.00171357	0.00110606	2.12501
	0.00171859	0.00110606	2.13091
	0.00172362	0.00110606	2.13674
	0.00172864	0.00110606	2.14251
	0.00173367	0.00110606	2.1483
	0.00173869	0.00110606	2.15421
	0.00174372	0.00110606	2.16005
	0.00174874	0.00110606	2.16583
	0.00175377	0.00110606	2.17154
	0.00175879	0.00110606	2.17718
	0.00176382	0.00110606	2.18304
	0.00176884	0.00110606	2.18884
	0.00177387	0.00110606	2.19456
	0.00177889	0.00110606	2.20023
	0.00178392	0.00110606	2.20582
	0.00178894	0.00110606	2.21152
	0.00179397	0.00110606	2.21728
	0.00179899	0.00110606	2.22297
	0.00180402	0.00110606	2.22859
	0.00180905	0.00110606	2.23415
	0.00181407	0.00110606	2.23965
	0.0018191	0.00110606	2.24537
	0.00182412	0.00110606	2.25103
	0.00182915	0.00110606	2.25662
	0.00183417	0.00110606	2.26215
	0.0018392	0.00110606	2.26761
	0.00184422	0.00110606	2.27312
	0.00184925	0.00110606	2.27876
	0.00185427	0.00110606	2.28433
	0.0018593	0.00110606	2.28983
	0.00186432	0.00110606	2.29527
	0.00186935	0.00110606	2.30064
	0.00187437	0.00110606	2.30614
	0.0018794	0.00110606	2.31169
	0.00188442	0.00110606	2.31718
	0.00188945	0.00110606	2.32261
	0.00189447	0.00110606	2.32797
	0.0018995	0.00110606	2.33326
	0.00190452	0.00110606	2.33872
	0.00190955	0.00110606	2.3442
	0.00191457	0.00110606	2.34962
	0.0019196	0.00110606	2.35497
	0.00192462	0.00110606	2.36026
	0.00192965	0.00110606	2.36549
	0.00193467	0.00110606	2.37087
	0.0019397	0.00110606	2.37629
	0.00194472	0.00110606	2.38164
	0.00194975	0.00110606	2.38694
	0.00195477	0.00110606	2.39217
	0.0019598	0.00110606	2.39734
	0.00196482	0.00110606	2.4026
	0.00196985	0.00110606	2.40797
	0.00197487	0.00110606	2.41328
	0.0019799	0.00110606	2.41852
	0.00198492	0.00110606	2.4237
	0.00198995	0.00110606	2.42882
	0.00199497	0.00110606	2.43393
	0.002	0.00110606	2.43926
	0.001	0.00112121	1.12562
	0.00100503	0.00112121	1.13428
	0.00101005	0.00112121	1.14293
	0.00101508	0.00112121	1.1516
	0.0010201	0.00112121	1.16027
	0.00102513	0.00112121	1.16892
	0.00103015	0.00112121	1.17756
	0.00103518	0.00112121	1.18618
	0.0010402	0.00112121	1.19478
	0.00104523	0.00112121	1.20337
	0.00105025	0.00112121	1.21199
	0.00105528	0.00112121	1.22059
	0.0010603	0.00112121	1.22917
	0.00106533	0.00112121	1.23773
	0.00107035	0.00112121	1.24627
	0.00107538	0.00112121	1.25479
	0.0010804	0.00112121	1.26332
	0.00108543	0.00112121	1.27186
	0.00109045	0.00112121	1.28036
	0.00109548	0.00112121	1.28885
	0.0011005	0.00112121	1.29731
	0.00110553	0.00112121	1.30574
	0.00111055	0.00112121	1.31419
	0.00111558	0.00112121	1.32264
	0.0011206	0.00112121	1.33106
	0.00112563	0.00112121	1.33944
	0.00113065	0.00112121	1.3478
	0.00113568	0.00112121	1.35614
	0.0011407	0.00112121	1.36452
	0.00114573	0.00112121	1.37286
	0.00115075	0.00112121	1.38117
	0.00115578	0.00112121	1.38944
	0.0011608	0.00112121	1.39768
	0.00116583	0.00112121	1.40597
	0.00117085	0.00112121	1.41422
	0.00117588	0.00112121	1.42244
	0.0011809	0.00112121	1.43062
	0.00118593	0.00112121	1.43876
	0.00119095	0.00112121	1.44696
	0.00119598	0.00112121	1.45512
	0.00120101	0.00112121	1.46324
	0.00120603	0.00112121	1.47132
	0.00121106	0.00112121	1.47938
	0.00121608	0.00112121	1.48748
	0.00122111	0.00112121	1.49554
	0.00122613	0.00112121	1.50355
	0.00123116	0.00112121	1.51152
	0.00123618	0.00112121	1.5195
	0.00124121	0.00112121	1.52749
	0.00124623	0.00112121	1.53544
	0.00125126	0.00112121	1.54335
	0.00125628	0.00112121	1.5512
	0.00126131	0.00112121	1.55911
	0.00126633	0.00112121	1.56699
	0.00127136	0.00112121	1.57483
	0.00127638	0.00112121	1.58262
	0.00128141	0.00112121	1.59038
	0.00128643	0.00112121	1.5982
	0.00129146	0.00112121	1.60597
	0.00129648	0.00112121	1.61368
	0.00130151	0.00112121	1.62135
	0.00130653	0.00112121	1.62906
	0.00131156	0.00112121	1.63676
	0.00131658	0.00112121	1.6444
	0.00132161	0.00112121	1.652
	0.00132663	0.00112121	1.65957
	0.00133166	0.00112121	1.6672
	0.00133668	0.00112121	1.67478
	0.00134171	0.00112121	1.6823
	0.00134673	0.00112121	1.68977
	0.00135176	0.00112121	1.6973
	0.00135678	0.00112121	1.70481
	0.00136181	0.00112121	1.71226
	0.00136683	0.00112121	1.71966
	0.00137186	0.00112121	1.72705
	0.00137688	0.00112121	1.73449
	0.00138191	0.00112121	1.74188
	0.00138693	0.00112121	1.74921
	0.00139196	0.00112121	1.75648
	0.00139698	0.00112121	1.76384
	0.00140201	0.00112121	1.77116
	0.00140704	0.00112121	1.77842
	0.00141206	0.00112121	1.78563
	0.00141709	0.00112121	1.79284
	0.00142211	0.00112121	1.8001
	0.00142714	0.00112121	1.80731
	0.00143216	0.00112121	1.81445
	0.00143719	0.00112121	1.82152
	0.00144221	0.00112121	1.82871
	0.00144724	0.00112121	1.83586
	0.00145226	0.00112121	1.84294
	0.00145729	0.00112121	1.84995
	0.00146231	0.00112121	1.85699
	0.00146734	0.00112121	1.86408
	0.00147236	0.00112121	1.8711
	0.00147739	0.00112121	1.87806
	0.00148241	0.00112121	1.88496
	0.00148744	0.00112121	1.89197
	0.00149246	0.00112121	1.89894
	0.00149749	0.00112121	1.90585
	0.00150251	0.00112121	1.91269
	0.00150754	0.00112121	1.91954
	0.00151256	0.00112121	1.92646
	0.00151759	0.00112121	1.93332
	0.00152261	0.00112121	1.94012
	0.00152764	0.00112121	1.94685
	0.00153266	0.00112121	1.95367
	0.00153769	0.00112121	1.96048
	0.00154271	0.00112121	1.96724
	0.00154774	0.00112121	1.97392
	0.00155276	0.00112121	1.98055
	0.00155779	0.00112121	1.98733
	0.00156281	0.00112121	1.99404
	0.00156784	0.00112121	2.00069
	0.00157286	0.00112121	2.00727
	0.00157789	0.00112121	2.01386
	0.00158291	0.00112121	2.02054
	0.00158794	0.00112121	2.02715
	0.00159296	0.00112121	2.0337
	0.00159799	0.00112121	2.04018
	0.00160302	0.00112121	2.04672
	0.00160804	0.00112121	2.05331
	0.00161307	0.00112121	2.05983
	0.00161809	0.00112121	2.06628
	0.00162312	0.00112121	2.07267
	0.00162814	0.00112121	2.07915
	0.00163317	0.00112121	2.08565
	0.00163819	0.00112121	2.09208
	0.00164322	0.00112121	2.09845
	0.00164824	0.00112121	2.10475
	0.00165327	0.00112121	2.11116
	0.00165829	0.00112121	2.11758
	0.00166332	0.00112121	2.12393
	0.00166834	0.00112121	2.13022
	0.00167337	0.00112121	2.13643
	0.00167839	0.00112121	2.14277
	0.00168342	0.00112121	2.14911
	0.00168844	0.00112121	2.15539
	0.00169347	0.00112121	2.16159
	0.00169849	0.00112121	2.16773
	0.00170352	0.00112121	2.17398
	0.00170854	0.00112121	2.18025
	0.00171357	0.00112121	2.18646
	0.00171859	0.00112121	2.19259
	0.00172362	0.00112121	2.19867
	0.00172864	0.00112121	2.20479
	0.00173367	0.00112121	2.211
	0.00173869	0.00112121	2.21715
	0.00174372	0.00112121	2.22323
	0.00174874	0.00112121	2.22924
	0.00175377	0.00112121	2.23523
	0.00175879	0.00112121	2.24138
	0.00176382	0.00112121	2.24747
	0.00176884	0.00112121	2.2535
	0.00177387	0.00112121	2.25945
	0.00177889	0.00112121	2.26534
	0.00178392	0.00112121	2.2714
	0.00178894	0.00112121	2.27744
	0.00179397	0.00112121	2.28341
	0.00179899	0.00112121	2.28932
	0.00180402	0.00112121	2.29516
	0.00180905	0.00112121	2.30104
	0.00181407	0.00112121	2.30704
	0.0018191	0.00112121	2.31297
	0.00182412	0.00112121	2.31884
	0.00182915	0.00112121	2.32465
	0.00183417	0.00112121	2.33038
	0.0018392	0.00112121	2.33628
	0.00184422	0.00112121	2.34218
	0.00184925	0.00112121	2.34802
	0.00185427	0.00112121	2.35379
	0.0018593	0.00112121	2.3595
	0.00186432	0.00112121	2.36517
	0.00186935	0.00112121	2.37104
	0.00187437	0.00112121	2.37686
	0.0018794	0.00112121	2.3826
	0.00188442	0.00112121	2.38829
	0.00188945	0.00112121	2.39391
	0.00189447	0.00112121	2.39954
	0.0018995	0.00112121	2.40534
	0.00190452	0.00112121	2.41107
	0.00190955	0.00112121	2.41674
	0.00191457	0.00112121	2.42234
	0.0019196	0.00112121	2.42788
	0.00192462	0.00112121	2.43346
	0.00192965	0.00112121	2.43919
	0.00193467	0.00112121	2.44485
	0.0019397	0.00112121	2.45045
	0.00194472	0.00112121	2.45598
	0.00194975	0.00112121	2.46145
	0.00195477	0.00112121	2.46694
	0.0019598	0.00112121	2.4726
	0.00196482	0.00112121	2.4782
	0.00196985	0.00112121	2.48374
	0.00197487	0.00112121	2.48921
	0.0019799	0.00112121	2.49462
	0.00198492	0.00112121	2.49999
	0.00198995	0.00112121	2.50559
	0.00199497	0.00112121	2.51114
	0.002	0.00112121	2.51662
	0.001	0.00113636	1.13936
	0.00100503	0.00113636	1.14831
	0.00101005	0.00113636	1.15725
	0.00101508	0.00113636	1.16618
	0.0010201	0.00113636	1.1751
	0.00102513	0.00113636	1.18401
	0.00103015	0.00113636	1.19292
	0.00103518	0.00113636	1.20181
	0.0010402	0.00113636	1.2107
	0.00104523	0.00113636	1.21961
	0.00105025	0.00113636	1.22851
	0.00105528	0.00113636	1.23739
	0.0010603	0.00113636	1.24625
	0.00106533	0.00113636	1.2551
	0.00107035	0.00113636	1.26393
	0.00107538	0.00113636	1.27276
	0.0010804	0.00113636	1.28161
	0.00108543	0.00113636	1.29044
	0.00109045	0.00113636	1.29925
	0.00109548	0.00113636	1.30804
	0.0011005	0.00113636	1.31681
	0.00110553	0.00113636	1.32555
	0.00111055	0.00113636	1.33432
	0.00111558	0.00113636	1.34308
	0.0011206	0.00113636	1.35182
	0.00112563	0.00113636	1.36054
	0.00113065	0.00113636	1.36922
	0.00113568	0.00113636	1.37788
	0.0011407	0.00113636	1.38657
	0.00114573	0.00113636	1.39524
	0.00115075	0.00113636	1.40389
	0.00115578	0.00113636	1.41251
	0.0011608	0.00113636	1.4211
	0.00116583	0.00113636	1.42966
	0.00117085	0.00113636	1.43827
	0.00117588	0.00113636	1.44684
	0.0011809	0.00113636	1.45538
	0.00118593	0.00113636	1.46389
	0.00119095	0.00113636	1.47236
	0.00119598	0.00113636	1.48086
	0.00120101	0.00113636	1.48935
	0.00120603	0.00113636	1.49781
	0.00121106	0.00113636	1.50623
	0.00121608	0.00113636	1.5146
	0.00122111	0.00113636	1.523
	0.00122613	0.00113636	1.5314
	0.00123116	0.00113636	1.53977
	0.00123618	0.00113636	1.54809
	0.00124121	0.00113636	1.55637
	0.00124623	0.00113636	1.56467
	0.00125126	0.00113636	1.57297
	0.00125628	0.00113636	1.58123
	0.00126131	0.00113636	1.58945
	0.00126633	0.00113636	1.59762
	0.00127136	0.00113636	1.60584
	0.00127638	0.00113636	1.61404
	0.00128141	0.00113636	1.62219
	0.00128643	0.00113636	1.6303
	0.00129146	0.00113636	1.63836
	0.00129648	0.00113636	1.64649
	0.00130151	0.00113636	1.65458
	0.00130653	0.00113636	1.66263
	0.00131156	0.00113636	1.67062
	0.00131658	0.00113636	1.6786
	0.00132161	0.00113636	1.68663
	0.00132663	0.00113636	1.69461
	0.00133166	0.00113636	1.70253
	0.00133668	0.00113636	1.71041
	0.00134171	0.00113636	1.71832
	0.00134673	0.00113636	1.72624
	0.00135176	0.00113636	1.7341
	0.00135678	0.00113636	1.74191
	0.00136181	0.00113636	1.74967
	0.00136683	0.00113636	1.75752
	0.00137186	0.00113636	1.76531
	0.00137688	0.00113636	1.77305
	0.00138191	0.00113636	1.78074
	0.00138693	0.00113636	1.78844
	0.00139196	0.00113636	1.79618
	0.00139698	0.00113636	1.80385
	0.00140201	0.00113636	1.81147
	0.00140704	0.00113636	1.81904
	0.00141206	0.00113636	1.82669
	0.00141709	0.00113636	1.83431
	0.00142211	0.00113636	1.84186
	0.00142714	0.00113636	1.84936
	0.00143216	0.00113636	1.85686
	0.00143719	0.00113636	1.86442
	0.00144221	0.00113636	1.87191
	0.00144724	0.00113636	1.87935
	0.00145226	0.00113636	1.88673
	0.00145729	0.00113636	1.89418
	0.00146231	0.00113636	1.90162
	0.00146734	0.00113636	1.909
	0.00147236	0.00113636	1.91632
	0.00147739	0.00113636	1.9236
	0.00148241	0.00113636	1.93099
	0.00148744	0.00113636	1.93831
	0.00149246	0.00113636	1.94558
	0.00149749	0.00113636	1.95278
	0.00150251	0.00113636	1.96002
	0.00150754	0.00113636	1.9673
	0.00151256	0.00113636	1.97451
	0.00151759	0.00113636	1.98166
	0.00152261	0.00113636	1.98874
	0.00152764	0.00113636	1.99594
	0.00153266	0.00113636	2.00311
	0.00153769	0.00113636	2.01021
	0.00154271	0.00113636	2.01725
	0.00154774	0.00113636	2.02426
	0.00155276	0.00113636	2.03138
	0.00155779	0.00113636	2.03844
	0.00156281	0.00113636	2.04544
	0.00156784	0.00113636	2.05237
	0.00157286	0.00113636	2.05932
	0.00157789	0.00113636	2.06635
	0.00158291	0.00113636	2.0733
	0.00158794	0.00113636	2.0802
	0.00159296	0.00113636	2.08702
	0.00159799	0.00113636	2.09393
	0.00160302	0.00113636	2.10085
	0.00160804	0.00113636	2.10771
	0.00161307	0.00113636	2.11451
	0.00161809	0.00113636	2.12123
	0.00162312	0.00113636	2.12808
	0.00162814	0.00113636	2.13491
	0.00163317	0.00113636	2.14168
	0.00163819	0.00113636	2.14838
	0.00164322	0.00113636	2.15501
	0.00164824	0.00113636	2.16179
	0.00165327	0.00113636	2.16854
	0.00165829	0.00113636	2.17522
	0.00166332	0.00113636	2.18183
	0.00166834	0.00113636	2.18837
	0.00167337	0.00113636	2.19507
	0.00167839	0.00113636	2.20174
	0.00168342	0.00113636	2.20833
	0.00168844	0.00113636	2.21487
	0.00169347	0.00113636	2.22133
	0.00169849	0.00113636	2.22793
	0.00170352	0.00113636	2.23452
	0.00170854	0.00113636	2.24105
	0.00171357	0.00113636	2.2475
	0.00171859	0.00113636	2.25389
	0.00172362	0.00113636	2.26039
	0.00172864	0.00113636	2.26691
	0.00173367	0.00113636	2.27336
	0.00173869	0.00113636	2.27975
	0.00174372	0.00113636	2.28607
	0.00174874	0.00113636	2.29244
	0.00175377	0.00113636	2.2989
	0.00175879	0.00113636	2.30529
	0.00176382	0.00113636	2.31162
	0.00176884	0.00113636	2.31788
	0.00177387	0.00113636	2.3241
	0.00177889	0.00113636	2.3305
	0.00178392	0.00113636	2.33684
	0.00178894	0.00113636	2.34311
	0.00179397	0.00113636	2.34931
	0.00179899	0.00113636	2.35545
	0.00180402	0.00113636	2.36172
	0.00180905	0.00113636	2.36801
	0.00181407	0.00113636	2.37423
	0.0018191	0.00113636	2.38039
	0.00182412	0.00113636	2.38648
	0.00182915	0.00113636	2.39256
	0.00183417	0.00113636	2.39881
	0.0018392	0.00113636	2.40499
	0.00184422	0.00113636	2.41111
	0.00184925	0.00113636	2.41716
	0.00185427	0.00113636	2.42314
	0.0018593	0.00113636	2.42923
	0.00186432	0.00113636	2.43538
	0.00186935	0.00113636	2.44147
	0.00187437	0.00113636	2.44749
	0.0018794	0.00113636	2.45344
	0.00188442	0.00113636	2.45932
	0.00188945	0.00113636	2.4654
	0.00189447	0.00113636	2.47146
	0.0018995	0.00113636	2.47746
	0.00190452	0.00113636	2.48339
	0.00190955	0.00113636	2.48926
	0.00191457	0.00113636	2.49505
	0.0019196	0.00113636	2.50109
	0.00192462	0.00113636	2.50708
	0.00192965	0.00113636	2.51299
	0.00193467	0.00113636	2.51884
	0.0019397	0.00113636	2.52463
	0.00194472	0.00113636	2.53035
	0.00194975	0.00113636	2.53632
	0.00195477	0.00113636	2.54223
	0.0019598	0.00113636	2.54808
	0.00196482	0.00113636	2.55386
	0.00196985	0.00113636	2.55957
	0.00197487	0.00113636	2.56522
	0.0019799	0.00113636	2.5711
	0.00198492	0.00113636	2.57695
	0.00198995	0.00113636	2.58273
[truncated: 18,002 more rows]

## Sheet: Figure S2f
Figure S2f
	x	y1	y2	y3	y4
	0.00359228	2.97023e-10	2.97023e-10	2.97023e-10	2.97023e-10
	0.00358549	0.026292	0.0283281	0.0298823	0.0317216
	0.00357867	0.0526018	0.0566858	0.0598033	0.0634925
	0.0035718	0.078928	0.0850718	0.0897616	0.0953115
	0.0035649	0.105269	0.113485	0.119756	0.127177
	0.00355795	0.131624	0.141923	0.149785	0.159089
	0.00355096	0.15799	0.170386	0.179847	0.191044
	0.00354394	0.184368	0.198871	0.209941	0.223042
	0.00353687	0.210754	0.227377	0.240066	0.255082
	0.00352976	0.237148	0.255903	0.27022	0.287162
	0.00352261	0.263547	0.284447	0.300401	0.319281
	0.00351542	0.289952	0.313008	0.330609	0.351437
	0.00350819	0.316359	0.341585	0.360841	0.383629
	0.00350092	0.342767	0.370175	0.391097	0.415855
	0.00349361	0.369175	0.398778	0.421374	0.448115
	0.00348625	0.395581	0.427391	0.451672	0.480407
	0.00347885	0.421984	0.456013	0.481989	0.512729
	0.00347141	0.448381	0.484643	0.512323	0.54508
	0.00346392	0.474772	0.513279	0.542673	0.577458
	0.0034564	0.501154	0.54192	0.573037	0.609862
	0.00344883	0.527527	0.570563	0.603414	0.64229
	0.00344121	0.553887	0.599207	0.633802	0.674742
	0.00343355	0.580234	0.627851	0.6642	0.707215
	0.00342585	0.606565	0.656493	0.694605	0.739707
	0.00341811	0.632879	0.685131	0.725017	0.772218
	0.00341032	0.659175	0.713764	0.755434	0.804746
	0.00340248	0.68545	0.742389	0.785853	0.837289
	0.0033946	0.711702	0.771006	0.816274	0.869845
	0.00338668	0.737931	0.799612	0.846695	0.902413
	0.00337871	0.764133	0.828205	0.877113	0.934992
	0.00337069	0.790307	0.856784	0.907528	0.967579
	0.00336263	0.816451	0.885347	0.937938	1.00017
	0.00335452	0.842564	0.913892	0.96834	1.03277
	0.00334636	0.868643	0.942418	0.998733	1.06538
	0.00333816	0.894687	0.970922	1.02912	1.09798
	0.00332991	0.920693	0.999403	1.05948	1.13059
	0.00332162	0.946659	1.02786	1.08984	1.16319
	0.00331327	0.972584	1.05629	1.12018	1.19579
	0.00330488	0.998465	1.08469	1.1505	1.22839
	0.00329644	1.0243	1.11305	1.1808	1.26097
	0.00328795	1.05009	1.14139	1.21108	1.29355
	0.00327941	1.07583	1.16969	1.24134	1.32612
	0.00327082	1.10151	1.19795	1.27156	1.35868
	0.00326219	1.12715	1.22617	1.30177	1.39122
	0.0032535	1.15272	1.25436	1.33194	1.42375
	0.00324476	1.17824	1.2825	1.36208	1.45626
	0.00323597	1.2037	1.31059	1.39218	1.48874
	0.00322713	1.22909	1.33864	1.42226	1.52121
	0.00321824	1.25442	1.36663	1.45229	1.55365
	0.0032093	1.27969	1.39458	1.48228	1.58607
	0.00320031	1.30488	1.42247	1.51223	1.61846
	0.00319126	1.33	1.4503	1.54214	1.65082
	0.00318216	1.35505	1.47808	1.572	1.68314
	0.00317301	1.38001	1.5058	1.60181	1.71543
	0.0031638	1.40491	1.53345	1.63157	1.74769
	0.00315454	1.42971	1.56104	1.66128	1.77991
	0.00314523	1.45444	1.58856	1.69093	1.81208
	0.00313586	1.47908	1.61601	1.72053	1.84422
	0.00312643	1.50363	1.64338	1.75006	1.87631
	0.00311695	1.52808	1.67068	1.77953	1.90835
	0.00310741	1.55245	1.69791	1.80894	1.94034
	0.00309782	1.57671	1.72505	1.83828	1.97228
	0.00308817	1.60088	1.75211	1.86756	2.00417
	0.00307846	1.62495	1.77909	1.89676	2.036
	0.0030687	1.64891	1.80598	1.92588	2.06777
	0.00305887	1.67276	1.83278	1.95493	2.09948
	0.00304899	1.6965	1.85949	1.9839	2.13113
	0.00303905	1.72013	1.8861	2.01279	2.16271
	0.00302905	1.74364	1.91261	2.04159	2.19422
	0.00301899	1.76703	1.93902	2.0703	2.22567
	0.00300887	1.7903	1.96533	2.09893	2.25703
	0.00299868	1.81345	1.99153	2.12746	2.28833
	0.00298844	1.83647	2.01762	2.1559	2.31954
	0.00297813	1.85935	2.0436	2.18424	2.35067
	0.00296776	1.8821	2.06946	2.21248	2.38172
	0.00295732	1.90472	2.09521	2.24061	2.41268
	0.00294683	1.92719	2.12083	2.26864	2.44356
	0.00293626	1.94952	2.14633	2.29656	2.47434
	0.00292563	1.9717	2.1717	2.32436	2.50502
	0.00291494	1.99374	2.19694	2.35205	2.53561
	0.00290418	2.01562	2.22205	2.37962	2.5661
	0.00289335	2.03734	2.24701	2.40707	2.59648
	0.00288246	2.0589	2.27184	2.43439	2.62676
	0.00287149	2.08029	2.29653	2.46159	2.65692
	0.00286046	2.10152	2.32107	2.48865	2.68698
	0.00284936	2.12258	2.34545	2.51558	2.71691
	0.00283819	2.14346	2.36969	2.54237	2.74673
	0.00282694	2.16416	2.39376	2.56902	2.77643
	0.00281563	2.18468	2.41768	2.59553	2.806
	0.00280424	2.20501	2.44143	2.62189	2.83545
	0.00279277	2.22515	2.46501	2.64809	2.86476
	0.00278124	2.2451	2.48841	2.67414	2.89394
	0.00276963	2.26485	2.51165	2.70003	2.92297
	0.00275794	2.2844	2.5347	2.72576	2.95187
	0.00274618	2.30374	2.55757	2.75132	2.98062
	0.00273434	2.32286	2.58025	2.77672	3.00922
	0.00272242	2.34178	2.60273	2.80193	3.03767
	0.00271042	2.36047	2.62503	2.82697	3.06596
	0.00269834	2.37894	2.64712	2.85183	3.09409
	0.00268618	2.39717	2.669	2.8765	3.12205
	0.00267394	2.41518	2.69068	2.90098	3.14985
	0.00266162	2.43295	2.71215	2.92527	3.17748
	0.00264921	2.45047	2.73339	2.94936	3.20493
	0.00263671	2.46775	2.75442	2.97324	3.2322
	0.00262413	2.48477	2.77521	2.99692	3.25929
	0.00261147	2.50153	2.79578	3.02038	3.28618
	0.00259871	2.51803	2.8161	3.04363	3.31289
	0.00258587	2.53427	2.83619	3.06666	3.33939
	0.00257293	2.55022	2.85603	3.08946	3.3657
	0.00255991	2.5659	2.87562	3.11203	3.3918
	0.00254679	2.5813	2.89494	3.13436	3.41769
	0.00253358	2.5964	2.91401	3.15646	3.44336
	0.00252027	2.61121	2.93281	3.1783	3.46882
	0.00250686	2.62571	2.95134	3.1999	3.49405
	0.00249336	2.63991	2.96958	3.22124	3.51904
	0.00247975	2.65379	2.98755	3.24231	3.54381
	0.00246605	2.66735	3.00522	3.26312	3.56833
	0.00245224	2.68058	3.02259	3.28366	3.59261
	0.00243833	2.69348	3.03966	3.30392	3.61664
	0.00242432	2.70603	3.05642	3.32389	3.64041
	0.00241019	2.71824	3.07287	3.34357	3.66391
	0.00239596	2.7301	3.08899	3.36295	3.68715
	0.00238162	2.74159	3.10479	3.38203	3.71012
	0.00236716	2.75271	3.12025	3.4008	3.73281
	0.00235259	2.76346	3.13536	3.41925	3.75521
	0.0023379	2.77382	3.15013	3.43738	3.77732
	0.0023231	2.78378	3.16454	3.45518	3.79913
	0.00230818	2.79335	3.17858	3.47264	3.82063
	0.00229313	2.8025	3.19225	3.48976	3.84183
	0.00227796	2.81124	3.20554	3.50652	3.8627
	0.00226266	2.81955	3.21844	3.52292	3.88325
	0.00224723	2.82743	3.23094	3.53896	3.90347
	0.00223168	2.83486	3.24304	3.55462	3.92334
	0.00221598	2.84183	3.25472	3.56989	3.94287
	0.00220016	2.84834	3.26598	3.58477	3.96204
	0.00218419	2.85438	3.2768	3.59926	3.98085
	0.00216808	2.85992	3.28718	3.61333	3.99928
	0.00215183	2.86498	3.29711	3.62698	4.01734
	0.00213543	2.86952	3.30658	3.6402	4.035
	0.00211888	2.87355	3.31557	3.65298	4.05227
	0.00210217	2.87704	3.32408	3.66531	4.06913
	0.00208531	2.87999	3.33209	3.67718	4.08557
	0.00206828	2.88239	3.33959	3.68858	4.10159
	0.0020511	2.88422	3.34657	3.6995	4.11717
	0.00203374	2.88546	3.35303	3.70993	4.1323
	0.00201621	2.88611	3.35893	3.71985	4.14697
	0.0019985	2.88615	3.36428	3.72926	4.16117
	0.00198062	2.88556	3.36906	3.73813	4.17489
	0.00196255	2.88433	3.37325	3.74646	4.18812
	0.00194429	2.88244	3.37684	3.75423	4.20084
	0.00192583	2.87988	3.37982	3.76143	4.21304
	0.00190717	2.87663	3.38216	3.76805	4.22471
	0.00188831	2.87266	3.38385	3.77406	4.23584
	0.00186924	2.86797	3.38488	3.77946	4.2464
	0.00184994	2.86252	3.38522	3.78422	4.25639
	0.00183043	2.85631	3.38486	3.78833	4.26579
	0.00181068	2.8493	3.38378	3.79176	4.27458
	0.00179069	2.84148	3.38195	3.79451	4.28274
	0.00177046	2.83281	3.37936	3.79655	4.29027
	0.00174998	2.82329	3.37598	3.79787	4.29713
	0.00172923	2.81287	3.37179	3.79842	4.30331
	0.00170822	2.80154	3.36676	3.79821	4.30879
	0.00168692	2.78925	3.36086	3.79719	4.31354
	0.00166533	2.77599	3.35408	3.79535	4.31755
	0.00164344	2.76172	3.34637	3.79266	4.32079
	0.00162124	2.7464	3.33772	3.78909	4.32324
	0.00159871	2.73	3.32808	3.7846	4.32486
	0.00157584	2.71248	3.31741	3.77918	4.32563
	0.00155262	2.69379	3.30569	3.77278	4.32553
	0.00152903	2.6739	3.29288	3.76536	4.3245
	0.00150505	2.65275	3.27892	3.7569	4.32253
	0.00148067	2.63029	3.26378	3.74734	4.31958
	0.00145587	2.60648	3.2474	3.73664	4.31561
	0.00143062	2.58124	3.22974	3.72475	4.31056
	0.00140491	2.55451	3.21073	3.71163	4.30441
	0.0013787	2.52624	3.19031	3.69722	4.2971
	0.00135198	2.49633	3.16842	3.68145	4.28857
	0.0013247	2.46471	3.14498	3.66426	4.27877
	0.00129684	2.43129	3.11992	3.64557	4.26764
	0.00126836	2.39596	3.09314	3.62532	4.2551
	0.00123921	2.35862	3.06454	3.6034	4.24108
	0.00120935	2.31915	3.03402	3.57972	4.22549
	0.00117872	2.2774	3.00146	3.55417	4.20824
	0.00114728	2.23322	2.96672	3.52663	4.18922
	0.00111494	2.18644	2.92965	3.49696	4.16832
	0.00108162	2.13686	2.89006	3.465	4.14539
	0.00104725	2.08425	2.84776	3.43057	4.12028
	0.0010117	2.02834	2.80252	3.39347	4.09281
	0.000974861	1.96883	2.75405	3.35344	4.06276
	0.000936571	1.90533	2.70204	3.3102	4.0299
	0.000896649	1.8374	2.64609	3.26339	3.99391
	0.000854868	1.7645	2.58573	3.2126	3.95444
	0.000810942	1.68595	2.52035	3.15728	3.91102
	0.000764505	1.60086	2.44919	3.09675	3.86308
	0.000715069	1.5081	2.37126	3.03014	3.80987
	0.000661965	1.40609	2.28519	2.95623	3.75034
	0.000604229	1.29261	2.18902	2.87329	3.68305
	0.000540382	1.16424	2.07981	2.77869	3.60576
	0.000467931	1.01529	1.95259	2.66807	3.51477
	0.000382018	0.834729	1.79781	2.53296	3.40294
	0.000270092	0.594319	1.59098	2.35176	3.25207
	5.24053e-11	1.06436e-07	1.07768	1.90032	2.87382
	-5.24053e-11	-1.06436e-07	1.07768	1.90032	2.87382
	-0.000270092	-0.594319	0.564393	1.44888	2.49558
	-0.000382018	-0.834729	0.35756	1.26767	2.34471
	-0.000467931	-1.01529	0.202777	1.13257	2.23288
	-0.000540382	-1.16424	0.0755604	1.02194	2.14189
	-0.000604229	-1.29261	-0.0336555	0.927345	2.0646
	-0.000661965	-1.40609	-0.129819	0.844404	1.9973
	-0.000715069	-1.5081	-0.215893	0.77049	1.93778
	-0.000764505	-1.60086	-0.293826	0.703878	1.88457
	-0.000810942	-1.68595	-0.364981	0.643357	1.83663
	-0.000854868	-1.7645	-0.43036	0.588037	1.79321
	-0.000896649	-1.8374	-0.490725	0.537239	1.75374
	-0.000936571	-1.90533	-0.546674	0.490433	1.71775
	-0.000974861	-1.96883	-0.598685	0.447191	1.68489
	-0.0010117	-2.02834	-0.647149	0.407163	1.65484
	-0.00104725	-2.08425	-0.692393	0.370059	1.62737
	-0.00108162	-2.13686	-0.734692	0.335632	1.60226
	-0.00111494	-2.18644	-0.774278	0.303675	1.57933
	-0.00114728	-2.23322	-0.811354	0.274005	1.55842
	-0.00117872	-2.2774	-0.846095	0.246465	1.53941
	-0.00120935	-2.31915	-0.878657	0.220916	1.52216
	-0.00123921	-2.35862	-0.909174	0.197237	1.50657
	-0.00126836	-2.39596	-0.937769	0.175317	1.49255
	-0.00129684	-2.43129	-0.96455	0.155059	1.48001
	-0.0013247	-2.46471	-0.989615	0.136374	1.46888
	-0.00135198	-2.49633	-1.01305	0.119184	1.45908
	-0.0013787	-2.52624	-1.03494	0.103414	1.45055
	-0.00140491	-2.55451	-1.05536	0.0889993	1.44324
	-0.00143062	-2.58124	-1.07437	0.0758781	1.43709
	-0.00145587	-2.60648	-1.09203	0.0639946	1.43204
	-0.00148067	-2.63029	-1.10841	0.053297	1.42807
	-0.00150505	-2.65275	-1.12355	0.0437373	1.42511
	-0.00152903	-2.6739	-1.13751	0.0352708	1.42315
	-0.00155262	-2.69379	-1.15033	0.0278561	1.42212
	-0.00157584	-2.71248	-1.16204	0.0214543	1.42201
	-0.00159871	-2.73	-1.17271	0.016029	1.42279
	-0.00162124	-2.7464	-1.18235	0.0115463	1.42441
	-0.00164344	-2.76172	-1.19101	0.00797396	1.42685
	-0.00166533	-2.77599	-1.19871	0.00528186	1.43009
	-0.00168692	-2.78925	-1.2055	0.00344145	1.4341
	-0.00170822	-2.80154	-1.21139	0.00242578	1.43886
	-0.00172923	-2.81287	-1.21642	0.00220928	1.44434
	-0.00174998	-2.82329	-1.22061	0.00276772	1.45052
	-0.00177046	-2.83281	-1.22399	0.00407807	1.45738
	-0.00179069	-2.84148	-1.22658	0.00611842	1.4649
	-0.00181068	-2.8493	-1.22841	0.00886787	1.47307
	-0.00183043	-2.85631	-1.22949	0.0123065	1.48186
	-0.00184994	-2.86252	-1.22985	0.0164153	1.49126
	-0.00186924	-2.86797	-1.22951	0.021176	1.50125
	-0.00188831	-2.87266	-1.22848	0.0265712	1.51181
	-0.00190717	-2.87663	-1.22679	0.0325843	1.52294
	-0.00192583	-2.87988	-1.22445	0.039199	1.53461
	-0.00194429	-2.88244	-1.22147	0.0464002	1.54681
	-0.00196255	-2.88433	-1.21788	0.0541728	1.55953
	-0.00198062	-2.88556	-1.21369	0.0625028	1.57276
	-0.0019985	-2.88615	-1.20891	0.0713763	1.58648
	-0.00201621	-2.88611	-1.20356	0.0807801	1.60068
	-0.00203374	-2.88546	-1.19766	0.0907015	1.61535
	-0.0020511	-2.88422	-1.1912	0.101128	1.63048
	-0.00206828	-2.88239	-1.18422	0.112048	1.64606
	-0.00208531	-2.87999	-1.17672	0.12345	1.66208
	-0.00210217	-2.87704	-1.16871	0.135322	1.67852
	-0.00211888	-2.87355	-1.1602	0.147654	1.69538
	-0.00213543	-2.86952	-1.15121	0.160436	1.71264
	-0.00215183	-2.86498	-1.14174	0.173657	1.73031
	-0.00216808	-2.85992	-1.13182	0.187307	1.74837
	-0.00218419	-2.85438	-1.12143	0.201377	1.7668
	-0.00220016	-2.84834	-1.11061	0.215858	1.78561
	-0.00221598	-2.84183	-1.09935	0.23074	1.80478
	-0.00223168	-2.83486	-1.08767	0.246016	1.82431
	-0.00224723	-2.82743	-1.07557	0.261675	1.84418
	-0.00226266	-2.81955	-1.06307	0.27771	1.8644
	-0.00227796	-2.81124	-1.05017	0.294114	1.88495
	-0.00229313	-2.8025	-1.03688	0.310877	1.90582
	-0.00230818	-2.79335	-1.02321	0.327993	1.92702
	-0.0023231	-2.78378	-1.00917	0.345454	1.94852
	-0.0023379	-2.77382	-0.99476	0.363252	1.97033
	-0.00235259	-2.76346	-0.979994	0.381381	1.99244
	-0.00236716	-2.75271	-0.964878	0.399834	2.01484
	-0.00238162	-2.74159	-0.949419	0.418603	2.03753
	-0.00239596	-2.7301	-0.933624	0.437682	2.0605
	-0.00241019	-2.71824	-0.917501	0.457066	2.08374
	-0.00242432	-2.70603	-0.901055	0.476746	2.10724
	-0.00243833	-2.69348	-0.884293	0.496718	2.13101
	-0.00245224	-2.68058	-0.867222	0.516974	2.15504
	-0.00246605	-2.66735	-0.849848	0.53751	2.17932
	-0.00247975	-2.65379	-0.832177	0.558319	2.20384
	-0.00249336	-2.63991	-0.814215	0.579396	2.2286
	-0.00250686	-2.62571	-0.795968	0.600735	2.2536
	-0.00252027	-2.61121	-0.777443	0.622331	2.27883
	-0.00253358	-2.5964	-0.758643	0.644178	2.30428
	-0.00254679	-2.5813	-0.739576	0.666271	2.32996
	-0.00255991	-2.5659	-0.720247	0.688605	2.35585
	-0.00257293	-2.55022	-0.70066	0.711175	2.38195
	-0.00258587	-2.53427	-0.680821	0.733975	2.40825
	-0.00259871	-2.51803	-0.660735	0.757002	2.43476
	-0.00261147	-2.50153	-0.640408	0.78025	2.46147
	-0.00262413	-2.48477	-0.619844	0.803715	2.48836
	-0.00263671	-2.46775	-0.599048	0.827392	2.51545
	-0.00264921	-2.45047	-0.578024	0.851277	2.54272
	-0.00266162	-2.43295	-0.556778	0.875364	2.57017
	-0.00267394	-2.41518	-0.535314	0.899651	2.5978
	-0.00268618	-2.39717	-0.513636	0.924132	2.62559
	-0.00269834	-2.37894	-0.49175	0.948803	2.65356
	-0.00271042	-2.36047	-0.469658	0.97366	2.68169
	-0.00272242	-2.34178	-0.447366	0.998699	2.70998
	-0.00273434	-2.32286	-0.424878	1.02392	2.73843
	-0.00274618	-2.30374	-0.402198	1.04931	2.76703
	-0.00275794	-2.2844	-0.37933	1.07487	2.79578
	-0.00276963	-2.26485	-0.356278	1.1006	2.82468
	-0.00278124	-2.2451	-0.333046	1.12649	2.85371
	-0.00279277	-2.22515	-0.309638	1.15254	2.88289
	-0.00280424	-2.20501	-0.286057	1.17875	2.9122
	-0.00281563	-2.18468	-0.262308	1.2051	2.94164
	-0.00282694	-2.16416	-0.238394	1.23161	2.97122
	-0.00283819	-2.14346	-0.214318	1.25826	3.00091
	-0.00284936	-2.12258	-0.190085	1.28505	3.03073
	-0.00286046	-2.10152	-0.165698	1.31198	3.06067
	-0.00287149	-2.08029	-0.14116	1.33904	3.09073
	-0.00288246	-2.0589	-0.116475	1.36624	3.12089
	-0.00289335	-2.03734	-0.0916466	1.39356	3.15117
	-0.00290418	-2.01562	-0.0666773	1.42101	3.18155
	-0.00291494	-1.99374	-0.0415708	1.44858	3.21204
	-0.00292563	-1.9717	-0.0163303	1.47627	3.24263
	-0.00293626	-1.94952	0.00904089	1.50408	3.27331
	-0.00294683	-1.92719	0.0345397	1.53199	3.30409
	-0.00295732	-1.90472	0.060163	1.56002	3.33497
	-0.00296776	-1.8821	0.0859077	1.58816	3.36593
	-0.00297813	-1.85935	0.111771	1.61639	3.39698
	-0.00298844	-1.83647	0.137749	1.64473	3.42811
	-0.00299868	-1.81345	0.16384	1.67317	3.45932
	-0.00300887	-1.7903	0.190041	1.7017	3.49061
	-0.00301899	-1.76703	0.216348	1.73033	3.52198
	-0.00302905	-1.74364	0.24276	1.75904	3.55342
	-0.00303905	-1.72013	0.269272	1.78785	3.58494
	-0.00304899	-1.6965	0.295882	1.81673	3.61652
	-0.00305887	-1.67276	0.322589	1.8457	3.64817
	-0.0030687	-1.64891	0.349388	1.87475	3.67988
	-0.00307846	-1.62495	0.376277	1.90388	3.71165
	-0.00308817	-1.60088	0.403254	1.93308	3.74348
	-0.00309782	-1.57671	0.430316	1.96235	3.77537
	-0.00310741	-1.55245	0.45746	1.99169	3.80731
	-0.00311695	-1.52808	0.484685	2.0211	3.8393
	-0.00312643	-1.50363	0.511986	2.05057	3.87134
	-0.00313586	-1.47908	0.539363	2.08011	3.90343
	-0.00314523	-1.45444	0.566812	2.1097	3.93557
	-0.00315454	-1.42971	0.594332	2.13935	3.96774
	-0.0031638	-1.40491	0.621919	2.16906	3.99996
	-0.00317301	-1.38001	0.649572	2.19882	4.03222
	-0.00318216	-1.35505	0.677287	2.22863	4.06451
	-0.00319126	-1.33	0.705063	2.25849	4.09683
	-0.00320031	-1.30488	0.732898	2.2884	4.12919
	-0.0032093	-1.27969	0.760789	2.31835	4.16158
	-0.00321824	-1.25442	0.788734	2.34834	4.194
	-0.00322713	-1.22909	0.816731	2.37838	4.22644
	-0.00323597	-1.2037	0.844778	2.40845	4.2589
	-0.00324476	-1.17824	0.872872	2.43855	4.29139
	-0.0032535	-1.15272	0.901011	2.46869	4.3239
	-0.00326219	-1.12715	0.929194	2.49887	4.35643
	-0.00327082	-1.10151	0.957417	2.52907	4.38897
	-0.00327941	-1.07583	0.98568	2.5593	4.42153
	-0.00328795	-1.05009	1.01398	2.58955	4.4541
	-0.00329644	-1.0243	1.04231	2.61983	4.48667
	-0.00330488	-0.998465	1.07068	2.65013	4.51926
	-0.00331327	-0.972584	1.09908	2.68045	4.55186
	-0.00332162	-0.946659	1.12751	2.71079	4.58446
	-0.00332991	-0.920693	1.15597	2.74115	4.61706
	-0.00333816	-0.894687	1.18445	2.77152	4.64967
	-0.00334636	-0.868643	1.21295	2.8019	4.68227
	-0.00335452	-0.842564	1.24148	2.83229	4.71488
	-0.00336263	-0.816451	1.27002	2.8627	4.74748
	-0.00337069	-0.790307	1.29858	2.8931	4.78007
	-0.00337871	-0.764133	1.32716	2.92352	4.81266
	-0.00338668	-0.737931	1.35576	2.95394	4.84524
	-0.0033946	-0.711702	1.38436	2.98436	4.8778
	-0.00340248	-0.68545	1.41298	3.01478	4.91036
	-0.00341032	-0.659175	1.4416	3.0452	4.9429
	-0.00341811	-0.632879	1.47024	3.07562	4.97543
	-0.00342585	-0.606565	1.49888	3.10603	5.00794
	-0.00343355	-0.580234	1.52752	3.13643	5.04043
	-0.00344121	-0.553887	1.55616	3.16683	5.07291
	-0.00344883	-0.527527	1.58481	3.19722	5.10536
	-0.0034564	-0.501154	1.61345	3.2276	5.13779
	-0.00346392	-0.474772	1.64209	3.25796	5.17019
	-0.00347141	-0.448381	1.67073	3.28831	5.20257
	-0.00347885	-0.421984	1.69936	3.31864	5.23492
	-0.00348625	-0.395581	1.72798	3.34896	5.26724
	-0.00349361	-0.369175	1.75659	3.37926	5.29953
	-0.00350092	-0.342767	1.78519	3.40954	5.33179
	-0.00350819	-0.316359	1.81378	3.43979	5.36402
	-0.00351542	-0.289952	1.84236	3.47002	5.39621
	-0.00352261	-0.263547	1.87092	3.50023	5.42837
	-0.00352976	-0.237148	1.89947	3.53041	5.46049
	-0.00353687	-0.210754	1.92799	3.56057	5.49257
	-0.00354394	-0.184368	1.9565	3.59069	5.52461
	-0.00355096	-0.15799	1.98498	3.62079	5.5566
	-0.00355795	-0.131624	2.01345	3.65085	5.58856
	-0.0035649	-0.105269	2.04188	3.68088	5.62047
	-0.0035718	-0.078928	2.0703	3.71087	5.65234
	-0.00357867	-0.0526018	2.09868	3.74083	5.68416
	-0.00358549	-0.026292	2.12704	3.77075	5.71593
	-0.00359228	-2.97023e-10	2.15537	3.80063	5.74765

## Sheet: Figure S2h
Figure S2h
	x	y1	y2	y3	y4
	0.00359228	9.80273e-13	8.02764e-13	5.61479e-13	2.97023e-13
	0.00358549	9.35592e-05	7.78464e-05	5.64883e-05	3.3079e-05
	0.00357867	0.000187217	0.00015578	0.00011305	6.62152e-05
	0.0035718	0.000280968	0.000233798	0.000169682	9.94074e-05
	0.0035649	0.000374808	0.000311896	0.000226382	0.000132654
	0.00355795	0.000468733	0.000390071	0.000283147	0.000165955
	0.00355096	0.000562738	0.000468318	0.000339976	0.000199307
	0.00354394	0.000656817	0.000546634	0.000396864	0.000232711
	0.00353687	0.000750968	0.000625015	0.000453811	0.000266164
	0.00352976	0.000845183	0.000703457	0.000510812	0.000299666
	0.00352261	0.00093946	0.000781957	0.000567866	0.000333214
	0.00351542	0.00103379	0.000860509	0.000624969	0.000366808
	0.00350819	0.00112818	0.000939111	0.000682119	0.000400446
	0.00350092	0.0012226	0.00101776	0.000739313	0.000434127
	0.00349361	0.00131707	0.00109645	0.000796549	0.00046785
	0.00348625	0.00141158	0.00117517	0.000853823	0.000501613
	0.00347885	0.00150612	0.00125393	0.000911132	0.000535415
	0.00347141	0.00160068	0.00133271	0.000968475	0.000569254
	0.00346392	0.00169526	0.00141153	0.00102585	0.000603129
	0.0034564	0.00178986	0.00149036	0.00108325	0.000637039
	0.00344883	0.00188447	0.0015692	0.00114067	0.000670981
	0.00344121	0.00197908	0.00164806	0.00119811	0.000704955
	0.00343355	0.00207369	0.00172693	0.00125558	0.00073896
	0.00342585	0.00216829	0.00180579	0.00131305	0.000772993
	0.00341811	0.00226288	0.00188466	0.00137054	0.000807053
	0.00341032	0.00235746	0.00196352	0.00142804	0.000841139
	0.00340248	0.00245201	0.00204237	0.00148554	0.000875248
	0.0033946	0.00254653	0.0021212	0.00154305	0.000909381
	0.00338668	0.00264102	0.00220001	0.00160056	0.000943534
	0.00337871	0.00273546	0.0022788	0.00165806	0.000977707
	0.00337069	0.00282986	0.00235756	0.00171555	0.0010119
	0.00336263	0.00292421	0.00243628	0.00177304	0.0010461
	0.00335452	0.0030185	0.00251496	0.00183051	0.00108032
	0.00334636	0.00311273	0.0025936	0.00188796	0.00111456
	0.00333816	0.00320688	0.00267219	0.0019454	0.0011488
	0.00332991	0.00330096	0.00275073	0.00200281	0.00118306
	0.00332162	0.00339495	0.0028292	0.00206019	0.00121732
	0.00331327	0.00348886	0.00290761	0.00211754	0.00125159
	0.00330488	0.00358267	0.00298596	0.00217486	0.00128587
	0.00329644	0.00367637	0.00306422	0.00223214	0.00132014
	0.00328795	0.00376997	0.00314241	0.00228938	0.00135442
	0.00327941	0.00386346	0.00322051	0.00234657	0.0013887
	0.00327082	0.00395682	0.00329852	0.00240371	0.00142297
	0.00326219	0.00405005	0.00337644	0.00246081	0.00145724
	0.0032535	0.00414315	0.00345425	0.00251784	0.0014915
	0.00324476	0.0042361	0.00353195	0.00257482	0.00152576
	0.00323597	0.00432891	0.00360955	0.00263173	0.00156001
	0.00322713	0.00442156	0.00368702	0.00268857	0.00159424
	0.00321824	0.00451405	0.00376437	0.00274535	0.00162846
	0.0032093	0.00460636	0.00384159	0.00280204	0.00166266
	0.00320031	0.0046985	0.00391867	0.00285866	0.00169685
	0.00319126	0.00479046	0.00399561	0.0029152	0.00173102
	0.00318216	0.00488222	0.0040724	0.00297164	0.00176517
	0.00317301	0.00497378	0.00414904	0.003028	0.00179929
	0.0031638	0.00506513	0.00422552	0.00308426	0.00183339
	0.00315454	0.00515627	0.00430183	0.00314041	0.00186745
	0.00314523	0.00524719	0.00437797	0.00319647	0.00190149
	0.00313586	0.00533787	0.00445393	0.00325241	0.0019355
	0.00312643	0.00542832	0.00452971	0.00330824	0.00196948
	0.00311695	0.00551851	0.00460529	0.00336396	0.00200341
	0.00310741	0.00560846	0.00468067	0.00341955	0.00203731
	0.00309782	0.00569814	0.00475585	0.00347502	0.00207117
	0.00308817	0.00578755	0.00483082	0.00353035	0.00210499
	0.00307846	0.00587668	0.00490556	0.00358555	0.00213876
	0.0030687	0.00596552	0.00498009	0.00364061	0.00217249
	0.00305887	0.00605406	0.00505437	0.00369552	0.00220616
	0.00304899	0.0061423	0.00512842	0.00375028	0.00223979
	0.00303905	0.00623022	0.00520222	0.00380489	0.00227336
	0.00302905	0.00631782	0.00527577	0.00385934	0.00230687
	0.00301899	0.00640508	0.00534906	0.00391362	0.00234032
	0.00300887	0.006492	0.00542207	0.00396773	0.00237372
	0.00299868	0.00657858	0.00549481	0.00402167	0.00240705
	0.00298844	0.00666479	0.00556726	0.00407542	0.00244031
	0.00297813	0.00675063	0.00563943	0.00412899	0.0024735
	0.00296776	0.00683609	0.00571129	0.00418237	0.00250663
	0.00295732	0.00692116	0.00578284	0.00423556	0.00253968
	0.00294683	0.00700583	0.00585408	0.00428854	0.00257265
	0.00293626	0.00709008	0.005925	0.00434131	0.00260554
	0.00292563	0.00717392	0.00599558	0.00439388	0.00263835
	0.00291494	0.00725733	0.00606582	0.00444622	0.00267108
	0.00290418	0.0073403	0.00613571	0.00449834	0.00270372
	0.00289335	0.00742281	0.00620524	0.00455023	0.00273626
	0.00288246	0.00750486	0.00627441	0.00460188	0.00276872
	0.00287149	0.00758644	0.0063432	0.00465329	0.00280108
	0.00286046	0.00766753	0.00641161	0.00470445	0.00283334
	0.00284936	0.00774813	0.00647962	0.00475536	0.0028655
	0.00283819	0.00782821	0.00654723	0.004806	0.00289755
	0.00282694	0.00790778	0.00661442	0.00485638	0.0029295
	0.00281563	0.00798682	0.00668119	0.00490648	0.00296133
	0.00280424	0.00806531	0.00674754	0.00495631	0.00299306
	0.00279277	0.00814325	0.00681344	0.00500585	0.00302466
	0.00278124	0.00822062	0.00687888	0.00505509	0.00305614
	0.00276963	0.00829741	0.00694387	0.00510403	0.0030875
	0.00275794	0.0083736	0.00700838	0.00515267	0.00311874
	0.00274618	0.00844919	0.00707242	0.00520099	0.00314984
	0.00273434	0.00852416	0.00713595	0.00524899	0.00318081
	0.00272242	0.0085985	0.00719899	0.00529666	0.00321164
	0.00271042	0.00867219	0.0072615	0.00534399	0.00324233
	0.00269834	0.00874521	0.0073235	0.00539098	0.00327288
	0.00268618	0.00881757	0.00738495	0.00543762	0.00330327
	0.00267394	0.00888923	0.00744585	0.0054839	0.00333352
	0.00266162	0.00896019	0.0075062	0.00552981	0.00336361
	0.00264921	0.00903043	0.00756597	0.00557534	0.00339354
	0.00263671	0.00909994	0.00762515	0.00562049	0.00342331
	0.00262413	0.0091687	0.00768374	0.00566525	0.00345291
	0.00261147	0.0092367	0.00774171	0.00570961	0.00348235
	0.00259871	0.00930391	0.00779906	0.00575356	0.0035116
	0.00258587	0.00937033	0.00785578	0.00579708	0.00354068
	0.00257293	0.00943593	0.00791184	0.00584019	0.00356957
	0.00255991	0.0095007	0.00796725	0.00588285	0.00359828
	0.00254679	0.00956462	0.00802197	0.00592507	0.00362679
	0.00253358	0.00962768	0.008076	0.00596683	0.0036551
	0.00252027	0.00968986	0.00812933	0.00600813	0.00368322
	0.00250686	0.00975113	0.00818194	0.00604896	0.00371113
	0.00249336	0.00981149	0.00823381	0.00608929	0.00373883
	0.00247975	0.0098709	0.00828492	0.00612914	0.00376631
	0.00246605	0.00992936	0.00833528	0.00616847	0.00379358
	0.00245224	0.00998683	0.00838484	0.00620729	0.00382062
	0.00243833	0.0100433	0.00843361	0.00624559	0.00384743
	0.00242432	0.0100988	0.00848157	0.00628334	0.003874
	0.00241019	0.0101532	0.00852869	0.00632054	0.00390033
	0.00239596	0.0102065	0.00857496	0.00635718	0.00392642
	0.00238162	0.0102588	0.00862036	0.00639325	0.00395225
	0.00236716	0.01031	0.00866488	0.00642873	0.00397783
	0.00235259	0.01036	0.00870849	0.00646361	0.00400315
	0.0023379	0.0104089	0.00875117	0.00649788	0.00402819
	0.0023231	0.0104566	0.00879292	0.00653153	0.00405296
	0.00230818	0.0105031	0.00883369	0.00656454	0.00407745
	0.00229313	0.0105483	0.00887349	0.00659689	0.00410166
	0.00227796	0.0105923	0.00891227	0.00662858	0.00412556
	0.00226266	0.0106351	0.00895003	0.00665959	0.00414917
	0.00224723	0.0106765	0.00898674	0.0066899	0.00417247
	0.00223168	0.0107166	0.00902238	0.0067195	0.00419546
	0.00221598	0.0107553	0.00905692	0.00674838	0.00421813
	0.00220016	0.0107926	0.00909034	0.00677651	0.00424046
	0.00218419	0.0108285	0.00912262	0.00680389	0.00426247
	0.00216808	0.0108629	0.00915372	0.00683048	0.00428412
	0.00215183	0.0108958	0.00918363	0.00685629	0.00430543
	0.00213543	0.0109272	0.00921232	0.00688128	0.00432637
	0.00211888	0.0109571	0.00923975	0.00690544	0.00434695
	0.00210217	0.0109853	0.0092659	0.00692875	0.00436715
	0.00208531	0.0110119	0.00929074	0.0069512	0.00438697
	0.00206828	0.0110368	0.00931424	0.00697275	0.00440639
	0.0020511	0.0110601	0.00933637	0.00699339	0.0044254
	0.00203374	0.0110815	0.00935709	0.0070131	0.004444
	0.00201621	0.0111012	0.00937637	0.00703186	0.00446218
	0.0019985	0.011119	0.00939418	0.00704963	0.00447993
	0.00198062	0.011135	0.00941048	0.00706641	0.00449722
	0.00196255	0.011149	0.00942522	0.00708216	0.00451406
	0.00194429	0.011161	0.00943838	0.00709685	0.00453044
	0.00192583	0.011171	0.00944991	0.00711046	0.00454633
	0.00190717	0.0111789	0.00945977	0.00712297	0.00456173
	0.00188831	0.0111847	0.00946792	0.00713433	0.00457663
	0.00186924	0.0111883	0.0094743	0.00714453	0.00459101
	0.00184994	0.0111896	0.00947888	0.00715353	0.00460486
	0.00183043	0.0111886	0.0094816	0.0071613	0.00461816
	0.00181068	0.0111852	0.00948241	0.0071678	0.0046309
	0.00179069	0.0111794	0.00948125	0.007173	0.00464306
	0.00177046	0.011171	0.00947807	0.00717685	0.00465463
	0.00174998	0.0111601	0.00947281	0.00717933	0.00466559
	0.00172923	0.0111465	0.0094654	0.00718038	0.00467592
	0.00170822	0.0111301	0.00945579	0.00717998	0.0046856
	0.00168692	0.0111108	0.00944389	0.00717806	0.00469462
	0.00166533	0.0110886	0.00942964	0.00717458	0.00470294
	0.00164344	0.0110634	0.00941295	0.00716949	0.00471056
	0.00162124	0.0110351	0.00939376	0.00716273	0.00471745
	0.00159871	0.0110035	0.00937196	0.00715426	0.00472358
	0.00157584	0.0109685	0.00934747	0.007144	0.00472892
	0.00155262	0.0109301	0.00932019	0.0071319	0.00473346
	0.00152903	0.010888	0.00929001	0.00711789	0.00473715
	0.00150505	0.0108422	0.00925683	0.00710188	0.00473998
	0.00148067	0.0107924	0.00922051	0.00708381	0.0047419
	0.00145587	0.0107386	0.00918094	0.00706359	0.00474289
	0.00143062	0.0106806	0.00913798	0.00704112	0.0047429
	0.00140491	0.0106181	0.00909146	0.00701632	0.00474189
	0.0013787	0.010551	0.00904124	0.00698907	0.00473981
	0.00135198	0.010479	0.00898714	0.00695926	0.00473663
	0.0013247	0.0104019	0.00892896	0.00692676	0.00473229
	0.00129684	0.0103195	0.00886648	0.00689144	0.00472673
	0.00126836	0.0102314	0.00879949	0.00685315	0.00471988
	0.00123921	0.0101373	0.00872772	0.00681171	0.00471169
	0.00120935	0.0100369	0.00865089	0.00676695	0.00470208
	0.00117872	0.00992972	0.00856868	0.00671865	0.00469095
	0.00114728	0.00981537	0.00848074	0.00666659	0.00467822
	0.00111494	0.00969333	0.00838665	0.00661051	0.00466379
	0.00108162	0.00956301	0.00828596	0.0065501	0.00464752
	0.00104725	0.00942375	0.00817815	0.00648502	0.00462928
	0.0010117	0.00927478	0.00806259	0.00641488	0.00460892
	0.000974861	0.0091152	0.00793857	0.00633921	0.00458625
	0.000936571	0.00894393	0.00780525	0.00625747	0.00456104
	0.000896649	0.00875967	0.00766159	0.00616899	0.00453304
	0.000854868	0.00856086	0.00750634	0.00607296	0.00450192
	0.000810942	0.00834552	0.00733795	0.00596839	0.00446729
	0.000764505	0.00811115	0.00715443	0.00585398	0.00442864
	0.000715069	0.00785443	0.00695315	0.00572806	0.00438531
	0.000661965	0.00757088	0.00673057	0.00558834	0.00433641
	0.000604229	0.00725409	0.00648159	0.00543155	0.00428066
	0.000540382	0.00689427	0.00619849	0.00525273	0.00421614
	0.000467931	0.00647513	0.00586837	0.00504361	0.00413964
	0.000382018	0.00596514	0.00546629	0.0047882	0.00404499
	0.000270092	0.00528364	0.00492846	0.00444566	0.00391651
	5.24053e-11	0.00359228	0.00359228	0.00359228	0.00359228
	-5.24053e-11	0.00359228	0.00359228	0.00359228	0.00359228
	-0.000270092	0.00190092	0.00225611	0.0027389	0.00326805
	-0.000382018	0.00121942	0.00171827	0.00239636	0.00313957
	-0.000467931	0.000709431	0.00131619	0.00214096	0.00304492
	-0.000540382	0.000290292	0.000986072	0.00193183	0.00296842
	-0.000604229	-6.95245e-05	0.000702974	0.00175302	0.0029039
	-0.000661965	-0.000386323	0.000453996	0.00159623	0.00284815
	-0.000715069	-0.000669871	0.000231409	0.0014565	0.00279925
	-0.000764505	-0.000926586	3.01325e-05	0.00133058	0.00275592
	-0.000810942	-0.00116096	-0.000153394	0.00121618	0.00271727
	-0.000854868	-0.0013763	-0.000321784	0.0011116	0.00268264
	-0.000896649	-0.00157511	-0.000477028	0.00101558	0.00265152
	-0.000936571	-0.00175936	-0.000620687	0.000927095	0.00262352
	-0.000974861	-0.00193064	-0.000754013	0.000845351	0.00259831
	-0.0010117	-0.00209022	-0.000878028	0.000769684	0.00257564
	-0.00104725	-0.00223919	-0.000993585	0.000699544	0.00255528
	-0.00108162	-0.00237845	-0.0011014	0.000634466	0.00253704
	-0.00111494	-0.00250877	-0.00120209	0.000574055	0.00252077
	-0.00114728	-0.00263081	-0.00129617	0.000517968	0.00250634
	-0.00117872	-0.00274516	-0.00138412	0.000465907	0.00249361
	-0.00120935	-0.00285232	-0.00146633	0.000417611	0.00248248
	-0.00123921	-0.00295274	-0.00154316	0.000372848	0.00247287
	-0.00126836	-0.00304682	-0.00161493	0.000331412	0.00246468
	-0.00129684	-0.00313493	-0.00168192	0.000293117	0.00245783
	-0.0013247	-0.00321737	-0.00174439	0.000257796	0.00245227
	-0.00135198	-0.00329445	-0.00180258	0.0002253	0.00244793
	-0.0013787	-0.00336643	-0.00185668	0.00019549	0.00244475
	-0.00140491	-0.00343355	-0.0019069	0.000168241	0.00244268
	-0.00143062	-0.00349603	-0.00195342	0.000143437	0.00244167
	-0.00145587	-0.00355408	-0.00199638	0.000120973	0.00244167
	-0.00148067	-0.00360789	-0.00203595	0.000100751	0.00244266
	-0.00150505	-0.00365762	-0.00207227	8.26792e-05	0.00244458
	-0.00152903	-0.00370345	-0.00210545	6.66745e-05	0.00244741
	-0.00155262	-0.00374551	-0.00213563	5.2658e-05	0.0024511
	-0.00157584	-0.00378396	-0.00216291	4.05563e-05	0.00245564
	-0.00159871	-0.00381892	-0.0021874	3.03006e-05	0.00246098
	-0.00162124	-0.00385052	-0.0022092	2.18266e-05	0.00246711
	-0.00164344	-0.00387887	-0.00222839	1.50737e-05	0.002474
	-0.00166533	-0.00390409	-0.00224508	9.98461e-06	0.00248162
	-0.00168692	-0.00392626	-0.00225933	6.50559e-06	0.00248994
	-0.00170822	-0.0039455	-0.00227123	4.58559e-06	0.00249896
	-0.00172923	-0.00396189	-0.00228084	4.17632e-06	0.00250864
	-0.00174998	-0.00397552	-0.00228825	5.23198e-06	0.00251897
	-0.00177046	-0.00398648	-0.00229351	7.70902e-06	0.00252993
	-0.00179069	-0.00399483	-0.00229669	1.1566e-05	0.0025415
	-0.00181068	-0.00400066	-0.00229785	1.67635e-05	0.00255366
	-0.00183043	-0.00400404	-0.00229704	2.32637e-05	0.0025664
	-0.00184994	-0.00400504	-0.00229432	3.10308e-05	0.0025797
	-0.00186924	-0.00400372	-0.00228974	4.00303e-05	0.00259355
	-0.00188831	-0.00400014	-0.00228336	5.02292e-05	0.00260793
	-0.00190717	-0.00399436	-0.00227521	6.1596e-05	0.00262283
	-0.00192583	-0.00398645	-0.00226535	7.41003e-05	0.00263823
	-0.00194429	-0.00397645	-0.00225382	8.7713e-05	0.00265412
	-0.00196255	-0.00396442	-0.00224066	0.000102406	0.0026705
	-0.00198062	-0.0039504	-0.00222591	0.000118153	0.00268734
	-0.0019985	-0.00393446	-0.00220962	0.000134927	0.00270464
	-0.00201621	-0.00391663	-0.00219181	0.000152703	0.00272238
	-0.00203374	-0.00389696	-0.00217253	0.000171458	0.00274056
	-0.0020511	-0.00387549	-0.00215181	0.000191169	0.00275916
	-0.00206828	-0.00385228	-0.00212968	0.000211811	0.00277817
	-0.00208531	-0.00382734	-0.00210618	0.000233364	0.00279759
	-0.00210217	-0.00380074	-0.00208134	0.000255807	0.00281741
	-0.00211888	-0.0037725	-0.00205519	0.00027912	0.00283761
	-0.00213543	-0.00374266	-0.00202776	0.000303282	0.00285819
	-0.00215183	-0.00371126	-0.00199907	0.000328274	0.00287913
	-0.00216808	-0.00367833	-0.00196916	0.000354078	0.00290044
	-0.00218419	-0.00364391	-0.00193806	0.000380675	0.0029221
	-0.00220016	-0.00360803	-0.00190578	0.000408049	0.0029441
	-0.00221598	-0.00357072	-0.00187236	0.000436182	0.00296643
	-0.00223168	-0.00353201	-0.00183782	0.000465058	0.0029891
	-0.00224723	-0.00349193	-0.00180218	0.00049466	0.00301209
	-0.00226266	-0.00345052	-0.00176547	0.000524973	0.00303539
	-0.00227796	-0.00340779	-0.00172771	0.000555981	0.003059
	-0.00229313	-0.00336378	-0.00168893	0.00058767	0.00308291
	-0.00230818	-0.00331851	-0.00164913	0.000620025	0.00310711
	-0.0023231	-0.00327202	-0.00160836	0.000653032	0.0031316
	-0.0023379	-0.00322432	-0.00156661	0.000686677	0.00315637
	-0.00235259	-0.00317544	-0.00152393	0.000720948	0.00318142
	-0.00236716	-0.00312541	-0.00148032	0.000755829	0.00320673
	-0.00238162	-0.00307425	-0.0014358	0.00079131	0.00323231
	-0.00239596	-0.00302198	-0.0013904	0.000827377	0.00325814
	-0.00241019	-0.00296862	-0.00134413	0.000864018	0.00328423
	-0.00242432	-0.00291421	-0.00129701	0.000901221	0.00331056
	-0.00243833	-0.00285875	-0.00124905	0.000938975	0.00333714
	-0.00245224	-0.00280227	-0.00120028	0.000977267	0.00336394
	-0.00246605	-0.00274479	-0.00115071	0.00101609	0.00339098
	-0.00247975	-0.00268634	-0.00110036	0.00105542	0.00341825
	-0.00249336	-0.00262692	-0.00104924	0.00109527	0.00344573
	-0.00250686	-0.00256657	-0.000997374	0.00113561	0.00347343
	-0.00252027	-0.0025053	-0.000944769	0.00117643	0.00350134
	-0.00253358	-0.00244312	-0.000891442	0.00121773	0.00352946
	-0.00254679	-0.00238006	-0.000837409	0.00125949	0.00355777
	-0.00255991	-0.00231614	-0.000782685	0.00130171	0.00358629
	-0.00257293	-0.00225137	-0.000727283	0.00134438	0.00361499
	-0.00258587	-0.00218576	-0.000671218	0.00138748	0.00364388
	-0.00259871	-0.00211935	-0.000614502	0.00143101	0.00367296
	-0.00261147	-0.00205213	-0.00055715	0.00147495	0.00370222
	-0.00262413	-0.00198414	-0.000499175	0.00151931	0.00373165
	-0.00263671	-0.00191538	-0.000440589	0.00156407	0.00376125
	-0.00264921	-0.00184587	-0.000381405	0.00160922	0.00379102
	-0.00266162	-0.00177563	-0.000321636	0.00165475	0.00382095
	-0.00267394	-0.00170467	-0.000261293	0.00170066	0.00385104
	-0.00268618	-0.00163301	-0.000200389	0.00174694	0.00388129
	-0.00269834	-0.00156065	-0.000138935	0.00179358	0.00391169
	-0.00271042	-0.00148762	-7.69437e-05	0.00184057	0.00394223
	-0.00272242	-0.00141393	-1.44257e-05	0.0018879	0.00397292
	-0.00273434	-0.0013396	4.86076e-05	0.00193557	0.00400375
	-0.00274618	-0.00126463	0.000112145	0.00198357	0.00403472
	-0.00275794	-0.00118904	0.000176176	0.00203189	0.00406582
	-0.00276963	-0.00111285	0.00024069	0.00208053	0.00409706
	-0.00278124	-0.00103606	0.000305676	0.00212947	0.00412842
	-0.00279277	-0.000958689	0.000371125	0.00217871	0.0041599
	-0.00280424	-0.000880751	0.000437025	0.00222825	0.0041915
	-0.00281563	-0.000802258	0.000503366	0.00227808	0.00422323
	-0.00282694	-0.000723221	0.00057014	0.00232818	0.00425506
	-0.00283819	-0.000643653	0.000637336	0.00237856	0.00428701
	-0.00284936	-0.000563566	0.000704944	0.00242921	0.00431906
	-0.00286046	-0.00048297	0.000772956	0.00248011	0.00435122
	-0.00287149	-0.000401878	0.000841362	0.00253127	0.00438348
	-0.00288246	-0.000320301	0.000910152	0.00258268	0.00441584
	-0.00289335	-0.00023825	0.000979318	0.00263434	0.0044483
	-0.00290418	-0.000155736	0.00104885	0.00268622	0.00448085
	-0.00291494	-7.27693e-05	0.00111874	0.00273834	0.00451348
	-0.00292563	1.06384e-05	0.00118898	0.00279068	0.00454621
	-0.00293626	9.44769e-05	0.00125956	0.00284325	0.00457902
	-0.00294683	0.000178736	0.00133048	0.00289602	0.00461191
	-0.00295732	0.000263405	0.00140172	0.002949	0.00464489
	-0.00296776	0.000348475	0.00147327	0.00300219	0.00467793
	-0.00297813	0.000433934	0.00154513	0.00305557	0.00471106
	-0.00298844	0.000519774	0.0016173	0.00310914	0.00474425
	-0.00299868	0.000605985	0.00168975	0.00316289	0.00477751
	-0.00300887	0.000692556	0.00176249	0.00321683	0.00481084
	-0.00301899	0.000779479	0.00183551	0.00327094	0.00484424
	-0.00302905	0.000866744	0.00190879	0.00332523	0.00487769
	-0.00303905	0.000954343	0.00198234	0.00337967	0.0049112
	-0.00304899	0.00104226	0.00205614	0.00343428	0.00494477
	-0.00305887	0.0011305	0.00213019	0.00348904	0.0049784
	-0.0030687	0.00121904	0.00220448	0.00354395	0.00501207
	-0.00307846	0.00130789	0.002279	0.00359901	0.0050458
	-0.00308817	0.00139701	0.00235374	0.00365421	0.00507957
	-0.00309782	0.00148642	0.00242871	0.00370954	0.00511339
	-0.00310741	0.0015761	0.00250389	0.00376501	0.00514725
	-0.00311695	0.00166605	0.00257927	0.0038206	0.00518115
	-0.00312643	0.00175625	0.00265485	0.00387632	0.00521508
	-0.00313586	0.00184669	0.00273063	0.00393215	0.00524906
	-0.00314523	0.00193738	0.00280659	0.00398809	0.00528307
	-0.00315454	0.00202829	0.00288273	0.00404415	0.00531711
	-0.0031638	0.00211943	0.00295904	0.00410031	0.00535118
	-0.00317301	0.00221078	0.00303552	0.00415656	0.00538527
	-0.00318216	0.00230234	0.00311216	0.00421292	0.0054194
	-0.00319126	0.00239411	0.00318895	0.00426937	0.00545354
	-0.00320031	0.00248606	0.00326589	0.0043259	0.00548771
	-0.0032093	0.0025782	0.00334297	0.00438252	0.0055219
	-0.00321824	0.00267051	0.00342019	0.00443921	0.0055561
	-0.00322713	0.002763	0.00349754	0.00449599	0.00559032
	-0.00323597	0.00285565	0.00357501	0.00455283	0.00562456
	-0.00324476	0.00294846	0.00365261	0.00460974	0.0056588
	-0.0032535	0.00304141	0.00373031	0.00466672	0.00569306
	-0.00326219	0.00313451	0.00380812	0.00472376	0.00572732
	-0.00327082	0.00322774	0.00388604	0.00478085	0.00576159
	-0.00327941	0.00332111	0.00396405	0.00483799	0.00579586
	-0.00328795	0.00341459	0.00404215	0.00489518	0.00583014
	-0.00329644	0.00350819	0.00412034	0.00495242	0.00586442
	-0.00330488	0.0036019	0.00419861	0.0050097	0.0058987
	-0.00331327	0.0036957	0.00427695	0.00506702	0.00593297
	-0.00332162	0.00378961	0.00435536	0.00512437	0.00596724
	-0.00332991	0.0038836	0.00443384	0.00518175	0.0060015
	-0.00333816	0.00397768	0.00451237	0.00523916	0.00603576
	-0.00334636	0.00407184	0.00459096	0.0052966	0.00607
	-0.00335452	0.00416606	0.0046696	0.00535405	0.00610424
	-0.00336263	0.00426035	0.00474828	0.00541152	0.00613846
	-0.00337069	0.0043547	0.00482701	0.00546901	0.00617266
	-0.00337871	0.0044491	0.00490576	0.0055265	0.00620685
	-0.00338668	0.00454354	0.00498455	0.005584	0.00624103
	-0.0033946	0.00463803	0.00506336	0.00564151	0.00627518
	-0.00340248	0.00473255	0.0051422	0.00569902	0.00630931
	-0.00341032	0.0048271	0.00522104	0.00575652	0.00634342
	-0.00341811	0.00492168	0.0052999	0.00581402	0.00637751
	-0.00342585	0.00501627	0.00537877	0.00587151	0.00641157
	-0.00343355	0.00511087	0.00545764	0.00592899	0.0064456
	-0.00344121	0.00520548	0.0055365	0.00598645	0.00647961
	-0.00344883	0.00530009	0.00561536	0.00604389	0.00651358
	-0.0034564	0.0053947	0.00569421	0.00610131	0.00654752
	-0.00346392	0.0054893	0.00577304	0.00615871	0.00658143
	-0.00347141	0.00558388	0.00585185	0.00621609	0.00661531
	-0.00347885	0.00567844	0.00593063	0.00627343	0.00664915
	-0.00348625	0.00577298	0.00600939	0.00633074	0.00668295
	-0.00349361	0.00586749	0.00608812	0.00638801	0.00671671
	-0.00350092	0.00596196	0.0061668	0.00644525	0.00675043
	-0.00350819	0.00605639	0.00624545	0.00650244	0.00678411
	-0.00351542	0.00615077	0.00632405	0.00655959	0.00681775
	-0.00352261	0.0062451	0.0064026	0.0066167	0.00685135
	-0.00352976	0.00633938	0.0064811	0.00667375	0.0068849
	-0.00353687	0.00643359	0.00655955	0.00673075	0.0069184
	-0.00354394	0.00652774	0.00663793	0.0067877	0.00695185
	-0.00355096	0.00662182	0.00671624	0.00684459	0.00698525
	-0.00355795	0.00671583	0.00679449	0.00690141	0.00701861
	-0.0035649	0.00680975	0.00687266	0.00695818	0.00705191
	-0.0035718	0.00690359	0.00695076	0.00701488	0.00708515
	-0.00357867	0.00699734	0.00702878	0.00707151	0.00711835
	-0.00358549	0.007091	0.00710671	0.00712807	0.00715148
	-0.00359228	0.00718456	0.00718456	0.00718456	0.00718456
